# Supplementary material for: Pyridinium cis-diaqua­bis­(oxalato-κ2 O,O′)chromate(III)
Source: Acta Crystallogr Sect E Struct Rep Online. 2012 Oct 31;68(Pt 11):m1434. doi: 10.1107/S1600536812044303 (PMC3515167; doi:10.1107/S1600536812044303)
Supplement: Supplementary file 1 [file e-68-m1434-sup1.cif]

##############################################################################
#                                                                            #
# This CIF contains the data in a paper accepted for publication in          #
# Acta Crystallographica Section E. It conforms to the requirements of       #
# Notes for Authors for Acta Crystallographica Section E, and has been       #
# peer reviewed under the auspices of the IUCr Commission on Journals.       #
#                                                                            #
# Full details of the Crystallographic Information File format               #
# are given in the paper "The Crystallographic Information File (CIF):       #
# a New Standard Archive File for Crystallography" by S. R. Hall, F. H.      #
# Allen and I. D. Brown [Acta Cryst. (1991), A47, 655-685].                  #
#                                                                            #
# The current version of the core CIF dictionary is obtainable from          #
# ftp://ftp.iucr.org/pub/cif_core.dic.                                       #
#                                                                            #
# Software is freely available for graphical display of the structure(s)     #
# in this CIF. For information consult the CIF software page                 #
# http://www.iucr.org/resources/cif/software.                                #
#                                                                            #
# This file may be used for bona fide research purposes within the           #
# scientific community so long as proper attribution is given to the journal # 
# article from which it was obtained.                                        #
#                                                                            #
##############################################################################
data_I
_audit_creation_method     SHELXL-97
_chemical_name_systematic
;
Pyridinium <i>cis</i>-diaquabis(oxalato-\k^2^<i>O</i>,<i>O</i>')chromate(III)
;
_chemical_name_common     ?
_chemical_formula_moiety     'C5 H6 N +, C4 H4 Cr O10 -'
_chemical_formula_sum     'C9 H10 Cr N O10'
_chemical_formula_iupac     '(C5 H6 N) [Cr (C2 O4)2 (H2 O1)2]'
_chemical_formula_weight     344.18
_chemical_melting_point     ?
_symmetry_cell_setting     monoclinic
_symmetry_space_group_name_H-M     'P 21/c'
_symmetry_space_group_name_Hall     '-P_2ybc'
loop_
    _symmetry_equiv_pos_as_xyz
    'x, y, z'
    '-x, y+1/2, -z+1/2'
    '-x, -y, -z'
    'x, -y-1/2, z-1/2'
_cell_length_a     7.479(2)
_cell_length_b     24.700(8)
_cell_length_c     7.056(2)
_cell_angle_alpha     90.00
_cell_angle_beta     107.744(6)
_cell_angle_gamma     90.00
_cell_volume     1241.4(6)
_cell_formula_units_Z     4
_cell_measurement_reflns_used     3703
_cell_measurement_theta_min     1.65
_cell_measurement_theta_max     30.91
_cell_measurement_temperature     100(2)
_exptl_crystal_description     needle
_exptl_crystal_colour     violet
_exptl_crystal_size_max     0.15
_exptl_crystal_size_mid     0.04
_exptl_crystal_size_min     0.04
_exptl_crystal_density_diffrn     1.842
_exptl_crystal_density_meas     ?
_exptl_crystal_density_method     'not measured'
_exptl_crystal_F_000     700
_exptl_absorpt_coefficient_mu     0.978
_exptl_absorpt_correction_type     multi-scan
_exptl_absorpt_process_details     '(SADABS; Bruker, 2004)'
_exptl_absorpt_correction_T_min     0.862
_exptl_absorpt_correction_T_max     0.961
_exptl_special_details     ?
_diffrn_ambient_temperature     100(2)
_diffrn_radiation_type     MoK\a
_diffrn_radiation_wavelength     0.71073
_diffrn_radiation_source     'fine-focus sealed tube'
_diffrn_radiation_monochromator     graphite
_diffrn_measurement_device_type     'Bruker SMART APEX CCD'
_diffrn_measurement_method     '\f and \w scans'
_diffrn_detector_area_resol_mean     ?
_diffrn_reflns_number     18649
_diffrn_reflns_av_R_equivalents     0.1062
_diffrn_reflns_av_sigmaI/netI     0.0947
_diffrn_reflns_theta_min     1.65
_diffrn_reflns_theta_max     30.91
_diffrn_reflns_theta_full     30.91
_diffrn_measured_fraction_theta_max     0.944
_diffrn_measured_fraction_theta_full     0.944
_diffrn_reflns_limit_h_min     -10
_diffrn_reflns_limit_h_max     10
_diffrn_reflns_limit_k_min     -34
_diffrn_reflns_limit_k_max     33
_diffrn_reflns_limit_l_min     -9
_diffrn_reflns_limit_l_max     10
_diffrn_standards_number     ?
_diffrn_standards_interval_count     ?
_diffrn_standards_interval_time     ?
_diffrn_standards_decay_%     ?
_refine_special_details
;
 Refinement of F^2^ against ALL reflections.  The weighted R-factor wR and
 goodness of fit S are based on F^2^, conventional R-factors R are based
 on F, with F set to zero for negative F^2^. The threshold expression of
 F^2^ > 2\s(F^2^) is used only for calculating R-factors(gt) etc. and is
 not relevant to the choice of reflections for refinement.  R-factors based
 on F^2^ are statistically about twice as large as those based on F, and R-
 factors based on ALL data will be even larger.
;
_reflns_number_total     3703
_reflns_number_gt     2580
_reflns_threshold_expression     I>2\s(I)
_refine_ls_structure_factor_coef     Fsqd
_refine_ls_matrix_type     full
_refine_ls_R_factor_all     0.1053
_refine_ls_R_factor_gt     0.0608
_refine_ls_wR_factor_gt     0.1293
_refine_ls_wR_factor_ref     0.1602
_refine_ls_goodness_of_fit_ref     1.125
_refine_ls_restrained_S_all     1.125
_refine_ls_number_reflns     3703
_refine_ls_number_parameters     206
_refine_ls_number_restraints     5
_refine_ls_hydrogen_treatment     mixed
_refine_ls_weighting_scheme     calc
_refine_ls_weighting_details
         'calc w=1/[\s^2^(Fo^2^)+(0.0636P)^2^+0.0000P] where P=(Fo^2^+2Fc^2^)/3'
_atom_sites_solution_hydrogens     geom
_atom_sites_solution_primary     direct
_atom_sites_solution_secondary     difmap
_refine_ls_shift/su_max     0.001
_refine_ls_shift/su_mean     0.000
_refine_diff_density_max     0.586
_refine_diff_density_min     -0.693
_refine_ls_extinction_method     none
_refine_ls_extinction_coef     ?
loop_
    _atom_type_symbol
    _atom_type_description
    _atom_type_scat_dispersion_real
    _atom_type_scat_dispersion_imag
    _atom_type_scat_source
    'C' 'C' 0.0033 0.0016
                         'International Tables Vol C Tables 4.2.6.8 and 6.1.1.4'
    'H' 'H' 0.0000 0.0000
                         'International Tables Vol C Tables 4.2.6.8 and 6.1.1.4'
    'N' 'N' 0.0061 0.0033
                         'International Tables Vol C Tables 4.2.6.8 and 6.1.1.4'
    'O' 'O' 0.0106 0.0060
                         'International Tables Vol C Tables 4.2.6.8 and 6.1.1.4'
    'Cr' 'Cr' 0.3209 0.6236
                         'International Tables Vol C Tables 4.2.6.8 and 6.1.1.4'
_computing_data_collection     'SMART (Bruker, 2004)'
_computing_cell_refinement     'SAINT (Bruker, 2004)'
_computing_data_reduction     'SAINT (Bruker, 2004)'
_computing_structure_solution     'SHELXS97 (Sheldrick, 2008)'
_computing_structure_refinement     'SHELXL97 (Sheldrick, 2008)'
_computing_molecular_graphics     'DIAMOND (Brandenburg, 2010)'
_computing_publication_material     'WinGX (Farrugia, 1999)'
loop_
    _atom_site_type_symbol
    _atom_site_label
    _atom_site_fract_x
    _atom_site_fract_y
    _atom_site_fract_z
    _atom_site_U_iso_or_equiv
    _atom_site_adp_type
    _atom_site_calc_flag
    _atom_site_refinement_flags
    _atom_site_occupancy
    _atom_site_symmetry_multiplicity
    _atom_site_disorder_assembly
    _atom_site_disorder_group
    Cr Cr1 0.00150(8) 0.67285(2) 0.06297(8) 0.00840(15) Uani d . 1 1 . .
    C C11 -0.3839(5) 0.67581(15) -0.0409(5) 0.0119(7) Uani d . 1 1 . .
    C C12 -0.3217(5) 0.73552(14) -0.0479(5) 0.0099(7) Uani d . 1 1 . .
    C C21 0.0773(5) 0.61425(14) -0.2335(5) 0.0110(7) Uani d . 1 1 . .
    C C22 0.1456(5) 0.57906(15) -0.0428(5) 0.0120(7) Uani d . 1 1 . .
    O O11 -0.2502(3) 0.64143(10) 0.0020(4) 0.0113(5) Uani d . 1 1 . .
    O O12 -0.1425(3) 0.74032(10) -0.0051(4) 0.0105(5) Uani d . 1 1 . .
    O O13 -0.4367(4) 0.77229(11) -0.0905(4) 0.0177(6) Uani d . 1 1 . .
    O O14 -0.5518(4) 0.66425(11) -0.0766(4) 0.0170(6) Uani d . 1 1 . .
    O O21 0.0065(3) 0.65975(10) -0.2098(4) 0.0113(5) Uani d . 1 1 . .
    O O22 0.1238(4) 0.60185(10) 0.1125(4) 0.0118(5) Uani d . 1 1 . .
    O O23 0.0948(4) 0.59673(10) -0.3912(4) 0.0137(5) Uani d . 1 1 . .
    O O24 0.2113(4) 0.53428(11) -0.0504(4) 0.0186(6) Uani d . 1 1 . .
    O OW1 0.0262(4) 0.67909(11) 0.3493(4) 0.0139(5) Uani d D 1 1 . .
    O OW2 0.2371(4) 0.71532(11) 0.1053(4) 0.0139(5) Uani d D 1 1 . .
    N N1 0.2547(4) 0.48994(13) -0.3963(5) 0.0148(6) Uani d . 1 1 . .
    H H1 0.2081 0.5152 -0.3419 0.018 Uiso calc R 1 1 . .
    C C2 0.3312(6) 0.44697(16) -0.2871(6) 0.0177(8) Uani d . 1 1 . .
    H H2 0.3320 0.4446 -0.1553 0.021 Uiso calc R 1 1 . .
    C C3 0.2476(5) 0.49522(15) -0.5870(6) 0.0147(7) Uani d . 1 1 . .
    H H3 0.1927 0.5256 -0.6590 0.018 Uiso calc R 1 1 . .
    C C4 0.3220(6) 0.45543(16) -0.6751(6) 0.0172(8) Uani d . 1 1 . .
    H H4 0.3164 0.4583 -0.8082 0.021 Uiso calc R 1 1 . .
    C C5 0.4083(5) 0.40652(15) -0.3686(6) 0.0180(8) Uani d . 1 1 . .
    H H5 0.4618 0.3765 -0.2930 0.022 Uiso calc R 1 1 . .
    C C6 0.4059(5) 0.41073(16) -0.5641(6) 0.0161(8) Uani d . 1 1 . .
    H H6 0.4599 0.3839 -0.6212 0.019 Uiso calc R 1 1 . .
    H H1B -0.019(6) 0.6988(17) 0.415(6) 0.032(15) Uiso d D 1 1 . .
    H H2A 0.310(5) 0.721(2) 0.214(4) 0.033(15) Uiso d D 1 1 . .
    H H1A 0.051(8) 0.6501(17) 0.419(9) 0.06(2) Uiso d D 1 1 . .
    H H2B 0.296(6) 0.700(2) 0.040(6) 0.06(2) Uiso d D 1 1 . .
loop_
    _atom_site_aniso_label
    _atom_site_aniso_U_11
    _atom_site_aniso_U_22
    _atom_site_aniso_U_33
    _atom_site_aniso_U_12
    _atom_site_aniso_U_13
    _atom_site_aniso_U_23
    Cr1 0.0108(3) 0.0067(3) 0.0083(3) 0.0012(2) 0.0037(2) 0.0006(2)
    C11 0.0116(16) 0.0135(17) 0.0112(17) 0.0003(13) 0.0043(13) 0.0004(14)
    C12 0.0122(16) 0.0114(16) 0.0052(16) 0.0005(13) 0.0015(13) 0.0007(12)
    C21 0.0141(17) 0.0108(17) 0.0102(17) -0.0011(13) 0.0065(14) -0.0005(13)
    C22 0.0157(17) 0.0120(17) 0.0095(17) 0.0011(13) 0.0056(14) 0.0046(14)
    O11 0.0123(12) 0.0093(12) 0.0129(13) -0.0006(9) 0.0048(10) -0.0011(9)
    O12 0.0116(12) 0.0086(12) 0.0110(13) 0.0004(9) 0.0031(10) 0.0003(9)
    O13 0.0148(13) 0.0116(13) 0.0250(16) 0.0046(10) 0.0035(11) 0.0026(11)
    O14 0.0128(12) 0.0175(14) 0.0222(15) -0.0043(10) 0.0073(11) -0.0070(11)
    O21 0.0132(12) 0.0094(12) 0.0123(13) 0.0012(9) 0.0053(10) -0.0014(9)
    O22 0.0187(13) 0.0109(13) 0.0074(12) 0.0035(10) 0.0061(10) 0.0021(10)
    O23 0.0205(13) 0.0112(13) 0.0109(13) 0.0017(10) 0.0069(10) 0.0004(10)
    O24 0.0351(16) 0.0092(13) 0.0144(14) 0.0103(11) 0.0119(12) 0.0024(10)
    OW1 0.0217(14) 0.0106(13) 0.0106(13) 0.0050(11) 0.0069(11) -0.0003(10)
    OW2 0.0108(12) 0.0163(14) 0.0150(14) -0.0020(10) 0.0044(11) -0.0048(11)
    N1 0.0198(16) 0.0104(15) 0.0167(16) -0.0004(12) 0.0090(13) -0.0021(12)
    C2 0.028(2) 0.0151(19) 0.0117(18) -0.0035(16) 0.0091(16) -0.0003(14)
    C3 0.0166(18) 0.0114(17) 0.0139(18) -0.0028(13) 0.0013(14) 0.0026(14)
    C4 0.024(2) 0.0173(19) 0.0100(18) -0.0015(15) 0.0040(15) -0.0013(14)
    C5 0.024(2) 0.0083(17) 0.019(2) 0.0024(14) 0.0037(16) 0.0042(14)
    C6 0.0199(19) 0.0129(18) 0.017(2) 0.0007(14) 0.0068(15) -0.0062(14)
_geom_special_details
;
 All s.u.'s (except the s.u. in the dihedral angle between two l.s. planes)
 are estimated using the full covariance matrix.  The cell s.u.'s are taken
 into account individually in the estimation of s.u.'s in distances, angles
 and torsion angles; correlations between s.u.'s in cell parameters are only
 used when they are defined by crystal symmetry.  An approximate (isotropic)
 treatment of cell s.u.'s is used for estimating s.u.'s involving l.s. planes.
;
loop_
    _geom_bond_atom_site_label_1
    _geom_bond_atom_site_label_2
    _geom_bond_site_symmetry_2
    _geom_bond_distance
    _geom_bond_publ_flag
    Cr1 O11 . 1.959(3) ?
    Cr1 O22 . 1.960(3) ?
    Cr1 O12 . 1.963(3) ?
    Cr1 O21 . 1.963(3) ?
    Cr1 OW1 . 1.978(3) ?
    Cr1 OW2 . 1.993(3) ?
    C11 O14 . 1.237(4) ?
    C11 O11 . 1.276(4) ?
    C11 C12 . 1.552(5) ?
    C12 O13 . 1.224(4) ?
    C12 O12 . 1.286(4) ?
    C21 O23 . 1.238(4) ?
    C21 O21 . 1.275(4) ?
    C21 C22 . 1.552(5) ?
    C22 O24 . 1.218(4) ?
    C22 O22 . 1.285(4) ?
    OW1 H1B . 0.814(19) ?
    OW1 H1A . 0.86(5) ?
    OW2 H2A . 0.806(19) ?
    OW2 H2B . 0.818(19) ?
    N1 C2 . 1.334(5) ?
    N1 C3 . 1.337(5) ?
    N1 H1 . 0.8600 ?
    C2 C5 . 1.365(5) ?
    C2 H2 . 0.9300 ?
    C3 C4 . 1.369(5) ?
    C3 H3 . 0.9300 ?
    C4 C6 . 1.388(5) ?
    C4 H4 . 0.9300 ?
    C5 C6 . 1.378(6) ?
    C5 H5 . 0.9300 ?
    C6 H6 . 0.9300 ?
loop_
    _geom_angle_atom_site_label_1
    _geom_angle_atom_site_label_2
    _geom_angle_atom_site_label_3
    _geom_angle_site_symmetry_1
    _geom_angle_site_symmetry_3
    _geom_angle
    _geom_angle_publ_flag
    O11 Cr1 O22 . . 92.85(11) ?
    O11 Cr1 O12 . . 82.18(10) ?
    O22 Cr1 O12 . . 174.30(11) ?
    O11 Cr1 O21 . . 91.36(11) ?
    O22 Cr1 O21 . . 83.09(11) ?
    O12 Cr1 O21 . . 94.19(11) ?
    O11 Cr1 OW1 . . 92.26(11) ?
    O22 Cr1 OW1 . . 89.69(11) ?
    O12 Cr1 OW1 . . 93.28(11) ?
    O21 Cr1 OW1 . . 172.08(11) ?
    O11 Cr1 OW2 . . 171.04(11) ?
    O22 Cr1 OW2 . . 95.79(11) ?
    O12 Cr1 OW2 . . 89.07(11) ?
    O21 Cr1 OW2 . . 87.33(11) ?
    OW1 Cr1 OW2 . . 90.17(12) ?
    O14 C11 O11 . . 124.7(3) ?
    O14 C11 C12 . . 120.6(3) ?
    O11 C11 C12 . . 114.8(3) ?
    O13 C12 O12 . . 126.4(3) ?
    O13 C12 C11 . . 121.2(3) ?
    O12 C12 C11 . . 112.4(3) ?
    O23 C21 O21 . . 126.0(3) ?
    O23 C21 C22 . . 119.1(3) ?
    O21 C21 C22 . . 114.9(3) ?
    O24 C22 O22 . . 126.3(3) ?
    O24 C22 C21 . . 120.1(3) ?
    O22 C22 C21 . . 113.6(3) ?
    C11 O11 Cr1 . . 114.8(2) ?
    C12 O12 Cr1 . . 115.7(2) ?
    C21 O21 Cr1 . . 114.0(2) ?
    C22 O22 Cr1 . . 114.4(2) ?
    Cr1 OW1 H1B . . 135(3) ?
    Cr1 OW1 H1A . . 117(4) ?
    H1B OW1 H1A . . 103(4) ?
    Cr1 OW2 H2A . . 123(4) ?
    Cr1 OW2 H2B . . 106(4) ?
    H2A OW2 H2B . . 107(3) ?
    C2 N1 C3 . . 122.5(3) ?
    C2 N1 H1 . . 118.8 ?
    C3 N1 H1 . . 118.8 ?
    N1 C2 C5 . . 120.1(4) ?
    N1 C2 H2 . . 120.0 ?
    C5 C2 H2 . . 120.0 ?
    N1 C3 C4 . . 119.4(3) ?
    N1 C3 H3 . . 120.3 ?
    C4 C3 H3 . . 120.3 ?
    C3 C4 C6 . . 119.4(4) ?
    C3 C4 H4 . . 120.3 ?
    C6 C4 H4 . . 120.3 ?
    C2 C5 C6 . . 119.2(4) ?
    C2 C5 H5 . . 120.4 ?
    C6 C5 H5 . . 120.4 ?
    C5 C6 C4 . . 119.4(4) ?
    C5 C6 H6 . . 120.3 ?
    C4 C6 H6 . . 120.3 ?
loop_
    _geom_hbond_atom_site_label_D
    _geom_hbond_atom_site_label_H
    _geom_hbond_atom_site_label_A
    _geom_hbond_site_symmetry_A
    _geom_hbond_distance_DH
    _geom_hbond_distance_HA
    _geom_hbond_distance_DA
    _geom_hbond_angle_DHA
    N1 H1 O24 . 0.86 2.10 2.783(4) 135.5
    N1 H1 O23 . 0.86 2.17 2.901(4) 142.5
    OW1 H1B O12 4_576 0.814(19) 1.94(2) 2.720(4) 162(5)
    OW1 H1A O23 1_556 0.86(5) 1.84(5) 2.680(4) 168(5)
    OW2 H2A O13 4_676 0.806(19) 1.98(3) 2.732(4) 154(4)
    OW2 H2B O14 1_655 0.818(19) 1.83(2) 2.639(4) 173(5)
data_global
_journal_date_recd_electronic     2012-10-05
_journal_date_accepted     2012-10-25
_journal_name_full     'Acta Crystallographica, Section E'
_journal_year     2012
_journal_volume     68
_journal_issue     11
_journal_page_first     m1434
_journal_page_last     m1434
_journal_paper_category     QM
_journal_paper_doi     10.1107/S1600536812044303
_journal_coeditor_code     LR2086
_publ_contact_author_name     'Prof. Nenwa, Justin'
_publ_contact_author_address
;
Department of Inorganic Chemistry, University of
Yaounde I, POB 812 Yaounde, Cameroon
;
_publ_contact_author_email     'jnenwa@yahoo.fr'
_publ_contact_author_fax     '0023772221873'
_publ_contact_author_phone     '0023775381414'
_publ_section_title
;
Pyridinium <i>cis</i>-diaquabis(oxalato-\k^2^<i>O</i>,<i>O</i>')chromate(III)
;
loop_
    _publ_author_name
    _publ_author_footnote
    _publ_author_address
    'Nenwa, Justin' .
;
Department of Inorganic Chemistry
University of Yaounde I
POB 812 Yaounde
Cameroon
;
    'Befolo, Olivier' .
;
Department of Inorganic Chemistry
University of Yaounde I
POB 812 Yaounde
Cameroon
;
    'Gouet, Bebga' .
;
Higher Teacher Training College, POB 47, University of Yaounde 1, Cameroon
;
    'Mbarki, Mohammed' .
;
Institut f\"ur Anorganische Chemie
RWTH Aachen
D-52056 Aachen
Germany
;
    'Fokwa, Boniface P. T.' .
;
Institut f\"ur Anorganische Chemie
RWTH Aachen
D-52056 Aachen
Germany
;
