# Supplementary material for: Pyridinium cis-diaqua­bis­(oxalato-κ2 O,O′)chromate(III)
Source: Acta Crystallogr Sect E Struct Rep Online. 2012 Oct 31;68(Pt 11):m1434. doi: 10.1107/S1600536812044303 (PMC3515167; doi:10.1107/S1600536812044303)
Supplement: Supplementary file 2 [file e-68-m1434-Isup2.hkl]

#
# h,k,l, Fc-squared, Fo-squared, sigma(Fo-squared) and status flag
#
data_I
_shelx_title ' boni190_sadabs1 in P2(1)/c'
_shelx_refln_list_code          4
_shelx_F_calc_maximum      174.70
_exptl_crystal_F_000       700.00
_reflns_d_resolution_high  0.6918
 
loop_
 _symmetry_equiv_pos_as_xyz
 'x, y, z'
 '-x, y+1/2, -z+1/2'
 '-x, -y, -z'
 'x, -y-1/2, z-1/2'
 
_cell_length_a     7.4786
_cell_length_b    24.7001
_cell_length_c     7.0559
_cell_angle_alpha  90.000
_cell_angle_beta  107.744
_cell_angle_gamma  90.000
 
_shelx_F_squared_multiplier     1.000
 
loop_
 _refln_index_h
 _refln_index_k
 _refln_index_l
 _refln_F_squared_calc
 _refln_F_squared_meas
 _refln_F_squared_sigma
 _refln_observed_status
   1   0   0    13641.67    14212.95     88.66 o
   2   0   0     2472.43     2382.91     61.27 o
   3   0   0     6058.73     5927.76    102.77 o
   4   0   0     5132.09     4906.18    108.30 o
   5   0   0     4053.52     3990.20    109.18 o
   6   0   0      207.13      176.53     27.26 o
   7   0   0     3313.42     3194.06    141.36 o
   8   0   0     2098.49     2056.61    186.87 o
   9   0   0     2205.15     2184.12    208.28 o
  10   0   0       98.45      -44.08     97.43 o
   1   1   0      666.51      639.48     14.44 o
   2   1   0     9780.58    10191.42     82.45 o
   3   1   0        4.24        6.19      7.71 o
   4   1   0      463.71      498.45     33.72 o
   5   1   0      889.16     1024.08     50.01 o
   6   1   0      110.44      110.08     15.96 o
   7   1   0       27.27        8.48     19.78 o
   8   1   0       96.07       58.48     25.45 o
   9   1   0       55.81       20.03     30.77 o
  10   1   0        2.96      -58.91     58.91 o
   0   2   0     3588.98       -1.01      1.01 o
   1   2   0     2255.15     2062.04     25.17 o
   2   2   0    16028.42    17389.46    108.21 o
   3   2   0     2065.94     1780.75     40.39 o
   4   2   0     1594.77     1485.29     45.91 o
   5   2   0     1867.31     1858.56     60.51 o
   6   2   0     1064.47     1091.09     45.19 o
   7   2   0     1374.08     1536.83     84.38 o
   8   2   0      222.52      287.18     48.83 o
   9   2   0      418.84      386.46     68.40 o
  10   2   0       41.29      -88.15     88.15 o
   1   3   0      696.33      766.30     15.02 o
   2   3   0    16280.63    17411.88    107.96 o
   3   3   0     4803.80     5342.11     69.69 o
   4   3   0       49.34       35.10     12.90 o
   5   3   0      721.86      790.24     44.05 o
   6   3   0      957.29     1066.31     44.87 o
   7   3   0       26.18       10.31     30.49 o
   8   3   0       25.32       23.26     22.71 o
   9   3   0        0.44      -13.83     44.29 o
   0   4   0     1330.10     1367.50     26.79 o
   1   4   0     6303.30     6607.26     40.29 o
   2   4   0    20262.59    20766.92    127.01 o
   3   4   0     1187.92     1205.08     36.46 o
   4   4   0       20.42       30.79     15.50 o
   5   4   0      221.62      191.54     23.53 o
   6   4   0        6.61       19.27     15.71 o
   7   4   0      205.41      257.42     48.34 o
   8   4   0      296.59      307.27     40.29 o
   9   4   0       13.57      -12.79     29.06 o
   1   5   0      743.90      732.39     22.36 o
   2   5   0     2118.52     2258.52     43.35 o
   3   5   0     5382.26     5756.36     77.89 o
   4   5   0      478.87      468.01     31.34 o
   5   5   0       31.35       40.78     15.16 o
   6   5   0      626.95      656.11     40.40 o
   7   5   0     1180.27     1144.88     83.21 o
   8   5   0       20.99      -19.54     38.37 o
   9   5   0       12.16      -44.67     44.67 o
   0   6   0     3909.44     3528.17     56.65 o
   1   6   0     7765.43     7641.72     81.51 o
   2   6   0     5780.41     5287.11     65.47 o
   3   6   0    12747.72    12878.60    111.47 o
   4   6   0    24331.33    25430.71    187.54 o
   5   6   0     7186.26     7141.75    105.33 o
   6   6   0     1400.61     1552.75     64.26 o
   7   6   0      686.08      779.37     68.39 o
   8   6   0     1796.88     1747.39    159.14 o
   9   6   0      516.72      541.60     80.09 o
   1   7   0        0.92       -3.75     10.09 o
   2   7   0      762.03      835.96     31.46 o
   3   7   0       19.23       47.16     12.85 o
   4   7   0     3005.33     3121.41     68.80 o
   5   7   0      832.02      870.02     47.97 o
   6   7   0       81.54       80.31     19.33 o
   7   7   0      666.92      659.35     64.30 o
   8   7   0      296.62      303.91     49.15 o
   9   7   0       28.16       65.50     37.11 o
   0   8   0     1008.48      841.91     67.09 o
   1   8   0     1672.16     1529.91     55.92 o
   2   8   0     9367.28     9493.21     93.43 o
   3   8   0     8239.90     8286.30     91.56 o
   4   8   0     1121.12     1192.02     47.07 o
   5   8   0     3282.19     3341.36     74.22 o
   6   8   0     2854.96     2958.92     89.41 o
   7   8   0      506.29      613.85     60.75 o
   8   8   0      209.12      233.87     53.05 o
   9   8   0      294.71      353.34     56.64 o
   1   9   0     4579.43     4762.37     89.76 o
   2   9   0     2428.58     2660.22     50.42 o
   3   9   0      127.11      180.79     18.44 o
   4   9   0      976.42     1017.07     43.44 o
   5   9   0        0.01      -17.29     17.29 o
   6   9   0      778.40      863.25     55.07 o
   7   9   0        0.10       23.81     29.83 o
   8   9   0        0.17      -30.85     30.85 o
   9   9   0      416.91      439.43     69.50 o
   0  10   0        7.01       36.27     17.53 o
   1  10   0      339.07      388.98     33.28 o
   2  10   0        1.09      -13.72     13.72 o
   3  10   0     1027.46     1023.30     37.57 o
   4  10   0      751.26      851.99     38.50 o
   5  10   0      119.96      155.29     28.91 o
   6  10   0     2305.17     2108.03     89.36 o
   7  10   0      154.90      123.84     36.32 o
   8  10   0       66.48       56.74     47.21 o
   9  10   0      204.82       83.68     47.50 o
   1  11   0     2973.80     3057.00     71.03 o
   2  11   0     1348.37     1567.60     61.85 o
   3  11   0       20.59      -11.80     14.33 o
   4  11   0      128.10      120.17     19.60 o
   5  11   0      305.76      319.87     36.94 o
   6  11   0       19.17       11.63     18.73 o
   7  11   0      158.35      166.16     36.59 o
   8  11   0      121.61      141.52     34.41 o
   9  11   0       33.60       64.88     48.17 o
   0  12   0    15099.34    14729.29    161.28 o
   1  12   0     5094.42     4975.44     91.91 o
   2  12   0    11895.63    12209.76    145.22 o
   3  12   0     2133.10     1963.94     51.93 o
   4  12   0      708.05      786.06     52.33 o
   5  12   0     2744.20     2901.04    108.41 o
   6  12   0     1060.31     1163.25     76.60 o
   7  12   0     3424.79     3381.67    163.08 o
   8  12   0     1520.88     1449.60    124.18 o
   9  12   0      305.33      301.51     51.47 o
   1  13   0       44.82       68.12     23.48 o
   2  13   0     1127.17     1190.03     62.32 o
   3  13   0      598.97      712.58     45.94 o
   4  13   0      481.50      569.97     57.76 o
   5  13   0       53.12       49.49     25.92 o
   6  13   0      127.88       87.31     32.21 o
   7  13   0      446.41      529.95     72.23 o
   8  13   0      115.26      205.48     83.57 o
   9  13   0        0.69       28.44     41.99 o
   0  14   0     8553.36     8559.52    137.06 o
   1  14   0     6530.46     6350.86    110.45 o
   2  14   0     8885.18     8631.45    132.41 o
   3  14   0     2411.78     2111.47     70.43 o
   4  14   0       30.55        8.27     25.29 o
   5  14   0      867.47      842.69     68.84 o
   6  14   0     2360.53     2409.30    110.78 o
   7  14   0      580.18      621.28     77.82 o
   8  14   0      106.60       61.23    101.02 o
   9  14   0      397.51      562.27    248.38 o
   1  15   0      147.24       94.12     28.33 o
   2  15   0        6.49       41.67     27.23 o
   3  15   0       42.38       49.05     41.89 o
   4  15   0        0.13       14.61     24.11 o
   5  15   0     1429.80     1438.07     91.15 o
   6  15   0       96.04       91.37     25.00 o
   7  15   0      114.79      112.90     38.19 o
   8  15   0      106.21       65.03     41.09 o
   9  15   0        8.95      -99.75     99.75 o
   0  16   0     2548.89     2646.22    101.79 o
   1  16   0      115.43       79.09     31.43 o
   2  16   0       91.62       95.29     32.77 o
   3  16   0      409.48      389.19     51.98 o
   4  16   0       30.97       17.54     26.15 o
   5  16   0      164.94       84.79     29.34 o
   6  16   0      300.68      327.59     50.31 o
   7  16   0       25.73       62.88     46.23 o
   8  16   0       20.64       51.23     67.21 o
   1  17   0     1320.36     1399.83     75.67 o
   2  17   0     1432.55     1561.30     81.57 o
   3  17   0      167.22      186.57     42.00 o
   4  17   0       17.83       11.48     27.34 o
   5  17   0      574.65      572.57     59.11 o
   6  17   0       38.03       53.90     24.62 o
   7  17   0      436.92      407.39     90.69 o
   8  17   0      110.51      155.70     51.31 o
   0  18   0     5165.41     4846.14    137.82 o
   1  18   0      783.91      807.01     61.23 o
   2  18   0     3368.43     3177.72    100.38 o
   3  18   0     2790.32     2780.59    135.56 o
   4  18   0     1721.75     1740.40    103.08 o
   5  18   0      502.78      524.12     56.80 o
   6  18   0      395.58      314.26     51.95 o
   7  18   0      416.10      464.22     70.74 o
   8  18   0      221.81      294.57     51.75 o
   1  19   0        1.73      -18.64     28.94 o
   2  19   0       74.82      113.24     36.95 o
   3  19   0       30.94       44.35     32.50 o
   4  19   0       12.19       17.01     23.25 o
   5  19   0       35.72       20.16     26.31 o
   6  19   0       15.82       40.83     33.45 o
   7  19   0       56.05       48.67     58.80 o
   8  19   0       85.65        7.74     50.51 o
   0  20   0      968.61      882.82    119.05 o
   1  20   0      966.40     1013.50     70.40 o
   2  20   0     3522.48     3395.92    124.30 o
   3  20   0     1150.82     1154.39     86.50 o
   4  20   0     1710.31     1725.06    104.35 o
   5  20   0     2870.33     2664.92    134.65 o
   6  20   0     1094.51     1026.53     93.85 o
   7  20   0      670.11      711.64     87.93 o
   8  20   0      141.24       72.24    132.23 o
   1  21   0       58.80      147.31     45.45 o
   2  21   0      431.05      455.58     56.71 o
   3  21   0     1153.95     1129.81     87.77 o
   4  21   0       36.84       76.27     28.59 o
   5  21   0       10.33       77.68     27.16 o
   6  21   0      119.07       99.79     36.03 o
   7  21   0       33.73       66.76     56.73 o
   0  22   0     2700.83     2465.10    194.67 o
   1  22   0       81.41       34.17     34.21 o
   2  22   0        3.53      -25.92     25.92 o
   3  22   0      640.31      498.71     59.51 o
   4  22   0       33.12       82.46     32.11 o
   5  22   0      204.14      195.47     41.78 o
   6  22   0       59.83       38.86     30.88 o
   7  22   0       82.44      115.00     55.10 o
   1  23   0     1730.46     1701.43    128.96 o
   2  23   0      851.88      762.09     86.92 o
   3  23   0      202.67      121.95     36.33 o
   4  23   0      371.92      392.28     51.00 o
   5  23   0      433.43      423.57     54.82 o
   6  23   0        0.00       -1.32     30.83 o
   7  23   0        3.72      -26.19     58.07 o
   0  24   0      777.59      770.31    115.76 o
   1  24   0      270.75      362.93     75.44 o
   2  24   0      303.65      419.01     63.45 o
   3  24   0      483.76      427.74     54.58 o
   4  24   0      768.60      845.15     76.90 o
   5  24   0      825.94      824.96     76.64 o
   6  24   0      354.60      344.61     46.57 o
   7  24   0      233.60       89.06     78.35 o
   1  25   0      354.51      303.69     61.24 o
   2  25   0        8.30       66.30     61.54 o
   3  25   0        6.12       39.34     35.00 o
   4  25   0        5.32        5.93     47.94 o
   5  25   0       57.69       29.99     30.96 o
   6  25   0       85.00      136.91     37.16 o
   7  25   0      107.88      -81.52     90.47 o
   0  26   0     1497.50     1691.74    220.69 o
   1  26   0      995.87      951.69     98.29 o
   2  26   0     1233.03     1336.17    129.55 o
   3  26   0     1315.23     1415.10    120.05 o
   4  26   0      363.39      328.00     57.61 o
   5  26   0      949.91      953.70     89.17 o
   6  26   0      186.28      156.98     42.45 o
   1  27   0      549.36      643.37     82.84 o
   2  27   0        6.30      -28.65     41.47 o
   3  27   0        6.81       20.61     46.80 o
   4  27   0       39.36       23.95     79.66 o
   5  27   0       44.74       79.88     35.53 o
   6  27   0       26.89      -36.12     67.60 o
   0  28   0      369.01      356.58    151.95 o
   1  28   0     1390.48     1291.97    128.83 o
   2  28   0       55.21       97.34     60.99 o
   3  28   0       29.30       93.23     55.53 o
   4  28   0      723.02      714.34     80.82 o
   5  28   0      256.01      230.12     44.78 o
   1  29   0        1.26       81.05     64.42 o
   2  29   0        0.00        1.97     37.89 o
   3  29   0      148.15      124.40     42.80 o
   4  29   0        4.25       81.81     49.19 o
   5  29   0       13.24       61.14     54.46 o
   0  30   0      427.34      442.55    112.00 o
   1  30   0       76.14      109.57     68.45 o
   2  30   0      164.78      276.83     55.43 o
   3  30   0        2.30       17.13     38.66 o
   4  30   0       43.41       62.20     56.29 o
   5  30   0       67.81       49.54    117.48 o
   1  31   0      133.96      150.96     71.41 o
   2  31   0        0.98       90.00     41.70 o
   3  31   0      389.07      465.23     67.70 o
   4  31   0       98.63       88.83     51.91 o
   5  31   0      125.87       49.05     95.44 o
   0  32   0      921.34     1035.30    171.41 o
   1  32   0      530.22      663.57     88.48 o
   2  32   0      272.63      263.43     65.40 o
   3  32   0      832.57      924.42     95.33 o
   4  32   0      333.99      320.46     86.49 o
   1  33   0      202.08      173.98     59.79 o
   2  33   0       12.18       87.54     52.53 o
   3  33   0        3.13      194.33     63.91 o
   0  34   0      659.05      872.24    200.83 o
   1  34   0      165.67      360.89    129.58 o
 -10   1   1       95.59      -17.30     33.40 o
  -9   1   1      432.28      393.85     54.06 o
  -8   1   1      543.44      521.38     49.05 o
  -7   1   1      347.15      345.93     41.09 o
  -6   1   1     1013.52     1017.29     65.93 o
  -5   1   1      272.55      263.72     21.96 o
  -4   1   1      599.76      548.42     24.33 o
  -3   1   1      713.57      900.24     26.29 o
  -2   1   1      110.57      106.11     17.19 o
  -1   1   1     1775.72     1658.08     22.14 o
   0   1   1     1848.49     1950.48     27.82 o
   1   1   1     5899.78     5968.05     58.16 o
   2   1   1      323.32      302.52     20.53 o
   3   1   1       56.00       38.58     11.16 o
   4   1   1      414.91      419.00     30.31 o
   5   1   1     1065.34     1102.95     63.79 o
   6   1   1      851.82      891.48     51.65 o
   7   1   1      197.46      209.69     50.35 o
   8   1   1      106.05       26.23     54.53 o
   9   1   1       56.05      -28.56     32.40 o
 -10   2   1       90.17       19.92     37.55 o
  -9   2   1       64.40       56.56     32.09 o
  -8   2   1      100.11      101.47     30.44 o
  -7   2   1       24.53       57.57     21.19 o
  -6   2   1      927.83     1014.28     67.40 o
  -5   2   1      432.76      491.07     30.36 o
  -4   2   1     3550.01     3672.42     69.53 o
  -3   2   1      265.96      408.01     20.76 o
  -2   2   1      133.65      119.48     13.34 o
  -1   2   1      659.26      608.58     18.20 o
   0   2   1       21.11       10.65      4.09 o
   1   2   1      840.79      724.92     22.99 o
   2   2   1      196.50      273.98     19.22 o
   3   2   1     1760.22     1803.43     43.92 o
   4   2   1      420.56      456.23     31.60 o
   5   2   1      281.66      286.83     34.74 o
   6   2   1        1.54       -7.31     18.43 o
   7   2   1      459.68      494.58     51.44 o
   8   2   1      263.48      259.37     43.07 o
   9   2   1       19.87      -31.37     31.37 o
 -10   3   1      117.04       97.60     56.12 o
  -9   3   1     1158.42     1155.37    102.44 o
  -8   3   1     2579.75     2524.23    134.20 o
  -7   3   1     1154.73     1164.30     75.27 o
  -6   3   1     1017.63     1077.50     68.47 o
  -5   3   1     1295.61     1262.42     53.62 o
  -4   3   1     6957.86     6693.55     83.77 o
  -3   3   1     1756.88     1569.28     36.07 o
  -2   3   1      537.24      583.93     27.09 o
  -1   3   1     3161.63     2953.59     41.81 o
   0   3   1    30518.71    32245.94    129.43 o
   1   3   1      381.18      371.33     20.75 o
   2   3   1       31.55        7.98      7.12 o
   3   3   1     6761.06     6590.35     82.84 o
   4   3   1     3873.95     3662.17     70.27 o
   5   3   1     1500.36     1556.54     66.62 o
   6   3   1       53.60       62.56     25.29 o
   7   3   1     1265.83     1353.67     89.00 o
   8   3   1     1331.67     1262.12     99.06 o
   9   3   1      262.05      187.02     75.15 o
 -10   4   1       38.49      -83.51     93.79 o
  -9   4   1      105.52        6.65     42.78 o
  -8   4   1      413.13      370.81     47.42 o
  -7   4   1       20.14       12.81     18.79 o
  -6   4   1      249.81      291.28     37.60 o
  -5   4   1      201.36      263.65     24.24 o
  -4   4   1     1136.39     1063.90     40.34 o
  -3   4   1      305.71      294.01     21.63 o
  -2   4   1      346.87      338.11     24.37 o
  -1   4   1    14837.31    15230.67    101.01 o
   0   4   1     2467.28     2317.46     38.44 o
   1   4   1       19.80       28.72     10.99 o
   2   4   1      125.06       89.31     13.94 o
   3   4   1      370.42      346.16     24.28 o
   4   4   1      589.38      593.34     35.91 o
   5   4   1     1367.33     1398.49     62.88 o
   6   4   1       29.44       35.19     32.69 o
   7   4   1      149.40      171.46     33.34 o
   8   4   1       45.35       43.56     33.54 o
   9   4   1       12.41      -44.08     44.08 o
 -10   5   1      598.41      837.55    130.75 o
  -9   5   1      168.91      239.79     56.20 o
  -8   5   1       52.46       38.71     23.25 o
  -7   5   1       41.64       26.84     19.24 o
  -6   5   1     1139.56     1138.49     71.26 o
  -5   5   1     2850.27     2957.36     67.15 o
  -4   5   1     1690.70     1582.92     46.16 o
  -3   5   1     3318.88     3198.64     57.61 o
  -2   5   1     5132.57     5159.48     69.08 o
  -1   5   1     1002.17      930.83     35.26 o
   0   5   1     4658.74     4707.87     57.29 o
   1   5   1      348.40      403.38     26.56 o
   2   5   1     1688.19     1602.26     35.24 o
   3   5   1     1280.64     1273.33     38.85 o
   4   5   1       97.02      111.86     18.30 o
   5   5   1      861.44      964.21     54.47 o
   6   5   1       20.36       53.64     23.57 o
   7   5   1      124.90      127.83     31.21 o
   8   5   1      157.92      124.48     56.95 o
   9   5   1      234.50      251.24     95.23 o
  -9   6   1        4.11       75.97     47.98 o
  -8   6   1      154.15      148.07     34.77 o
  -7   6   1       63.47       59.23     60.46 o
  -6   6   1      245.75      233.07     34.45 o
  -5   6   1      893.66      969.98     50.98 o
  -4   6   1     1149.96     1243.28     47.64 o
  -3   6   1     5201.46     5273.85     76.15 o
  -2   6   1      686.16      706.05     35.71 o
  -1   6   1      965.65     1105.02     40.51 o
   0   6   1     2713.39     2758.38     49.44 o
   1   6   1     6901.41     7145.63     81.93 o
   2   6   1      624.90      638.31     39.76 o
   3   6   1      749.99      857.63     32.84 o
   4   6   1       79.40      108.96     20.53 o
   5   6   1     1438.23     1376.17     57.86 o
   6   6   1        1.28        3.23     19.24 o
   7   6   1       99.81       98.96     33.80 o
   8   6   1       53.58       93.68     48.15 o
   9   6   1       55.77       74.19     94.76 o
 -10   7   1      123.88      -18.56     78.87 o
  -9   7   1       17.02       -5.13     47.02 o
  -8   7   1       24.28        3.14     25.09 o
  -7   7   1      176.81      177.08     38.93 o
  -6   7   1       52.67       44.15     23.14 o
  -5   7   1      164.46      201.52     25.28 o
  -4   7   1       46.16       43.90     15.54 o
  -3   7   1     2233.81     2113.31     52.35 o
  -2   7   1     4938.23     4774.81     72.19 o
  -1   7   1     1777.14     1798.80     47.01 o
   0   7   1      356.26      469.39     26.37 o
   1   7   1      153.59      190.56     20.56 o
   2   7   1     5874.85     5766.77     79.08 o
   3   7   1       50.88       35.54     15.32 o
   4   7   1      167.70      192.42     24.43 o
   5   7   1      927.95      910.76     61.52 o
   6   7   1        0.21      -18.72     18.72 o
   7   7   1       85.52       51.39     31.38 o
   8   7   1       47.84       98.28     34.95 o
   9   7   1      102.08      220.04     54.13 o
 -10   8   1       73.56       44.74     79.87 o
  -9   8   1        0.74        2.61     50.03 o
  -8   8   1      292.14      238.39     47.37 o
  -7   8   1      809.76      783.76     72.03 o
  -6   8   1      169.72      199.11     29.97 o
  -5   8   1        9.44        2.49     14.50 o
  -4   8   1      517.20      585.72     38.73 o
  -3   8   1      880.75      908.47     44.60 o
  -2   8   1       48.86       58.69     16.72 o
  -1   8   1     3014.28     2987.78     57.86 o
   0   8   1     1028.23     1216.70     38.72 o
   1   8   1      515.19      481.55     21.17 o
   2   8   1     1049.25     1048.19     38.30 o
   3   8   1       27.26       35.14     13.34 o
   4   8   1      199.96      200.04     20.65 o
   5   8   1      226.61      287.51     38.13 o
   6   8   1        2.19        0.82     18.13 o
   7   8   1      267.22      276.03     50.44 o
   8   8   1      129.84      190.04     60.70 o
   9   8   1       91.44       70.52     42.96 o
 -10   9   1       89.09      -31.81     77.88 o
  -9   9   1      102.44      103.05     42.05 o
  -8   9   1      789.35      861.88     89.87 o
  -7   9   1     1125.18     1198.37     89.86 o
  -6   9   1      109.35       79.74     28.07 o
  -5   9   1     4982.04     4902.46     93.42 o
  -4   9   1     5070.92     5022.43     88.93 o
  -3   9   1     4921.06     4802.34     82.41 o
  -2   9   1     7730.89     7639.25     95.79 o
  -1   9   1       14.47       34.01     13.74 o
   0   9   1    11480.84    11412.33    109.56 o
   1   9   1      300.48      253.06     17.19 o
   2   9   1     5390.22     5284.80     76.26 o
   3   9   1      232.12      197.03     30.74 o
   4   9   1     1720.55     1814.48     71.83 o
   5   9   1     1980.15     2108.57     90.27 o
   6   9   1        3.47        1.74     28.15 o
   7   9   1      940.40     1105.85    114.51 o
   8   9   1      330.33      379.45     55.71 o
   9   9   1      695.83      450.12     55.51 o
 -10  10   1       49.96      -84.17     84.17 o
  -9  10   1        2.36       -3.10     35.02 o
  -8  10   1       28.56       31.57     30.44 o
  -7  10   1       80.46      104.98     35.75 o
  -6  10   1     1851.03     1885.91    109.95 o
  -5  10   1      888.13      962.14     52.71 o
  -4  10   1      120.30       84.34     20.77 o
  -3  10   1      652.92      573.66     37.82 o
  -2  10   1      343.06      382.33     30.89 o
  -1  10   1     3794.18     3832.07     65.40 o
   0  10   1      157.28      132.93     18.65 o
   1  10   1     1442.68     1392.52     45.75 o
   2  10   1      885.34      745.42     31.67 o
   3  10   1     2311.03     2408.51     67.24 o
   4  10   1      261.79      300.69     35.40 o
   5  10   1      132.42      138.31     30.87 o
   6  10   1        4.37       19.86     27.62 o
   7  10   1      123.91      164.81     42.10 o
   8  10   1      112.53      103.17     58.02 o
   9  10   1       41.72        4.07     66.89 o
  -9  11   1      546.72      563.27     70.46 o
  -8  11   1      190.34      183.82     41.10 o
  -7  11   1     1486.49     1459.02    117.32 o
  -6  11   1     3096.00     3078.32    160.58 o
  -5  11   1      894.22      986.69     52.92 o
  -4  11   1        9.40       34.87     18.30 o
  -3  11   1     2448.17     2312.29     62.60 o
  -2  11   1     9939.19    10067.47    113.01 o
  -1  11   1      134.70      129.87     18.20 o
   0  11   1      312.68      417.34     29.86 o
   1  11   1      628.38      639.90     35.05 o
   2  11   1     8268.99     8662.55    139.93 o
   3  11   1      467.07      443.10     36.89 o
   4  11   1       53.28       35.24     19.66 o
   5  11   1      493.17      510.65     56.79 o
   6  11   1     1483.20     1583.86     94.75 o
   7  11   1      578.67      683.68     79.09 o
   8  11   1        8.03       -6.67     55.58 o
   9  11   1      104.02       85.64     55.04 o
  -9  12   1        9.25        3.59     40.47 o
  -8  12   1       78.41       17.38     66.15 o
  -7  12   1      816.36      745.27     84.69 o
  -6  12   1      718.02      745.51     81.47 o
  -5  12   1      574.21      590.65     54.27 o
  -4  12   1      257.12      301.21     31.27 o
  -3  12   1     2568.79     2464.42     65.13 o
  -2  12   1       57.21       51.90     17.76 o
  -1  12   1       33.37       42.54     11.58 o
   0  12   1      116.33      102.97     17.21 o
   1  12   1     4640.67     4677.54     83.97 o
   2  12   1     1213.88     1293.67     67.49 o
   3  12   1       83.69       94.02     21.41 o
   4  12   1      338.14      362.55     46.03 o
   5  12   1       59.36       60.38     25.56 o
   6  12   1      203.62      239.70     48.41 o
   7  12   1      103.25       70.96     32.16 o
   8  12   1      347.86      132.64     63.78 o
   9  12   1       87.58        3.70     79.54 o
  -9  13   1       21.95      -21.24     37.73 o
  -8  13   1       58.89       28.38     42.33 o
  -7  13   1        1.38       15.72     27.15 o
  -6  13   1     1152.35     1055.68     99.86 o
  -5  13   1      272.27      309.97     40.47 o
  -4  13   1        1.86      -16.62     16.62 o
  -3  13   1       16.71       29.60     18.40 o
  -2  13   1      312.41      333.50     23.86 o
  -1  13   1      272.09      350.17     28.20 o
   0  13   1       84.41       74.17     14.39 o
   1  13   1      401.61      489.32     38.29 o
   2  13   1        8.10      -13.36     27.73 o
   3  13   1      312.46      300.85     43.78 o
   4  13   1      165.22      231.13     39.79 o
   5  13   1      148.38      196.10     36.57 o
   6  13   1      256.88      324.41     43.97 o
   7  13   1      261.96      202.04     42.44 o
   8  13   1       69.06       58.32     56.35 o
   9  13   1       71.53      -25.44    170.84 o
  -9  14   1       26.86      -28.71     49.56 o
  -8  14   1       47.53      -19.11     31.99 o
  -7  14   1       88.45      174.55     61.44 o
  -6  14   1       41.71       73.29     33.81 o
  -5  14   1      748.06      781.65     65.62 o
  -4  14   1     1358.26     1243.35     64.14 o
  -3  14   1      301.88      330.74     29.82 o
  -2  14   1      391.05      393.96     23.86 o
  -1  14   1      222.57      294.93     25.48 o
   0  14   1       18.48       27.81     13.89 o
   1  14   1       39.88       28.06     16.99 o
   2  14   1      553.01      621.73     55.62 o
   3  14   1       38.95       84.17     25.93 o
   4  14   1      942.30      870.06     81.54 o
   5  14   1      829.04      876.70     73.63 o
   6  14   1       96.90       55.43     26.79 o
   7  14   1       13.81        2.76     31.93 o
   8  14   1       51.72       29.01     40.33 o
  -9  15   1      741.12      696.12    176.49 o
  -8  15   1      779.47      754.12     93.52 o
  -7  15   1      706.63      790.34     86.75 o
  -6  15   1     1579.71     1534.19    122.74 o
  -5  15   1      108.59      144.63     34.38 o
  -4  15   1     2308.71     2202.20    107.71 o
  -3  15   1      231.52      218.19     38.57 o
  -2  15   1      528.72      465.73     47.62 o
  -1  15   1     2579.03     2523.13     65.32 o
   0  15   1     4973.59     4934.61     85.60 o
   1  15   1     2343.91     2140.38     84.22 o
   2  15   1      386.77      360.63     46.27 o
   3  15   1     1219.90     1254.04     83.29 o
   4  15   1      318.55      328.81     54.85 o
   5  15   1     1948.35     1917.35    106.80 o
   6  15   1     1469.24     1551.76     98.04 o
   7  15   1      342.22      306.45     54.76 o
   8  15   1      353.99      343.56     62.23 o
  -9  16   1      142.88      177.96    110.69 o
  -8  16   1      543.04      459.74     91.98 o
  -7  16   1      205.28      225.68     45.70 o
  -6  16   1      586.86      539.35     77.38 o
  -5  16   1       12.13       23.61     22.28 o
  -4  16   1      367.96      412.06     52.49 o
  -3  16   1      221.81      218.47     38.86 o
  -2  16   1     1356.17     1290.93     74.50 o
  -1  16   1     1044.74     1091.88     51.25 o
   0  16   1      147.10      138.97     24.68 o
   1  16   1       99.51       90.86     24.26 o
   2  16   1      249.49      335.63     46.94 o
   3  16   1       83.44       84.25     31.93 o
   4  16   1        4.12       -6.57     36.98 o
   5  16   1     1636.31     1606.80    102.46 o
   6  16   1      206.72      171.70     34.25 o
   7  16   1      453.83      302.22     85.33 o
   8  16   1        5.99      -48.89     48.89 o
  -8  17   1      520.99      497.08     79.52 o
  -7  17   1      934.41      963.92    103.22 o
  -6  17   1     1815.20     1753.89    132.71 o
  -5  17   1      570.17      595.21     58.63 o
  -4  17   1      100.22       53.47     27.84 o
  -3  17   1     2298.44     2284.20     96.53 o
  -2  17   1     5375.41     5230.86    121.41 o
  -1  17   1      796.74      783.20     37.99 o
   0  17   1     1144.27     1106.11     50.58 o
   1  17   1     1041.31     1069.15     68.25 o
   2  17   1     3131.95     3138.87    116.32 o
   3  17   1     1962.96     2132.65    131.33 o
   4  17   1       94.45       38.11     31.99 o
   5  17   1      656.84      661.97     66.15 o
   6  17   1      703.11      689.26     63.87 o
   7  17   1      597.89      615.31     74.67 o
   8  17   1       41.51       23.61     42.46 o
  -8  18   1       73.46       37.51     37.73 o
  -7  18   1      234.70      201.45     49.29 o
  -6  18   1      431.80      392.39     69.39 o
  -5  18   1       10.82       51.23     26.38 o
  -4  18   1      423.03      449.19     53.19 o
  -3  18   1     1272.87     1279.08     77.51 o
  -2  18   1      493.53      639.01     58.85 o
  -1  18   1     2427.26     2390.10     91.92 o
   0  18   1      831.71      823.37     49.16 o
   1  18   1        2.41       11.77     26.16 o
   2  18   1     1224.23     1261.68     84.80 o
   3  18   1      229.86      185.20     51.57 o
   4  18   1      885.22      873.48     74.57 o
   5  18   1      786.51      631.76     63.46 o
   6  18   1       86.92       79.73     29.46 o
   7  18   1       53.67       37.58     79.69 o
   8  18   1        1.36      -38.01     69.35 o
  -8  19   1      119.46       28.52     47.98 o
  -7  19   1      163.09      110.74     56.35 o
  -6  19   1      410.84      394.56     63.63 o
  -5  19   1        9.69       44.54     34.80 o
  -4  19   1       76.65       88.59     32.29 o
  -3  19   1      380.54      395.03     52.69 o
  -2  19   1      895.79      835.86     66.81 o
  -1  19   1      169.73      153.94     39.49 o
   0  19   1      706.81      698.28     52.53 o
   1  19   1      299.85      303.17     38.92 o
   2  19   1      236.01      241.09     57.95 o
   3  19   1       75.89       47.31     34.48 o
   4  19   1      394.89      318.84     47.20 o
   5  19   1       12.46       49.15     35.88 o
   6  19   1       38.35       25.97     26.45 o
   7  19   1       23.57       83.50     36.57 o
   8  19   1       37.77      196.85    111.68 o
  -8  20   1       74.95       46.41     36.90 o
  -7  20   1        1.82       10.65     33.82 o
  -6  20   1      222.67      258.10     53.92 o
  -5  20   1      279.48      240.35     40.57 o
  -4  20   1      177.83      147.34     33.10 o
  -3  20   1      111.67      138.09     35.95 o
  -2  20   1     1594.03     1605.61     90.84 o
  -1  20   1     1123.64     1079.96     89.02 o
   0  20   1        2.04       23.68     27.80 o
   1  20   1      373.60      369.76     74.02 o
   2  20   1      393.18      405.65     59.17 o
   3  20   1      168.72      158.86     43.47 o
   4  20   1       56.76       95.70     36.10 o
   5  20   1       31.64      -23.51     36.88 o
   6  20   1       64.46       41.72     32.70 o
   7  20   1       45.45       75.91     37.54 o
   8  20   1        0.64      119.97    101.74 o
  -8  21   1       85.88      -66.82     66.82 o
  -7  21   1       29.87       25.28     37.62 o
  -6  21   1       55.16       15.48     39.26 o
  -5  21   1     1153.44     1119.65     84.90 o
  -4  21   1      435.36      391.98     51.18 o
  -3  21   1      398.78      377.40     53.60 o
  -2  21   1     1188.08     1263.88     81.65 o
  -1  21   1      188.05      240.56     47.02 o
   0  21   1     2188.18     2084.91    109.07 o
   1  21   1      217.14      203.92     49.19 o
   2  21   1     1763.54     1745.91    106.42 o
   3  21   1      826.85      805.46     77.77 o
   4  21   1      802.89      837.96     74.14 o
   5  21   1      912.63      842.97     76.87 o
   6  21   1        1.54       51.77     30.92 o
   7  21   1      341.31      410.36     57.94 o
  -7  22   1        4.98       48.68     37.56 o
  -6  22   1      140.38      150.63     47.94 o
  -5  22   1      154.57      146.68     35.00 o
  -4  22   1      893.69      851.59     76.21 o
  -3  22   1      365.29      519.20     60.70 o
  -2  22   1        0.80       37.75     33.21 o
  -1  22   1        6.33       12.03     53.23 o
   0  22   1       10.46       29.20     29.13 o
   1  22   1     1984.99     1830.59    133.95 o
   2  22   1      868.71      933.68     87.09 o
   3  22   1      124.21      121.78     38.93 o
   4  22   1      152.04      195.76     48.43 o
   5  22   1      115.25       46.37     36.08 o
   6  22   1        8.58       42.09     31.05 o
   7  22   1      133.86      180.52     49.17 o
  -7  23   1      135.81       57.28     43.94 o
  -6  23   1      745.05      734.19     89.49 o
  -5  23   1     1816.55     1748.35    111.29 o
  -4  23   1     2210.67     1996.08    118.89 o
  -3  23   1      727.39      794.81     73.62 o
  -2  23   1      926.76      998.56     95.66 o
  -1  23   1     1356.54     1283.32     97.54 o
   0  23   1      228.25      338.24     63.05 o
   1  23   1      460.76      518.26     74.81 o
   2  23   1      913.44      986.38     89.32 o
   3  23   1      926.39     1085.23     86.30 o
   4  23   1      846.00      837.46     77.92 o
   5  23   1      585.63      624.43     66.90 o
   6  23   1       94.09      168.57     39.92 o
   7  23   1       89.84       78.01     71.04 o
  -7  24   1      190.21      124.58     43.47 o
  -6  24   1      363.42      363.91     70.28 o
  -5  24   1      362.35      313.73     44.25 o
  -4  24   1      439.90      487.03     57.97 o
  -3  24   1      682.06      697.99     79.28 o
  -2  24   1      679.69      630.63     74.81 o
  -1  24   1      171.44      202.87     41.48 o
   0  24   1     1936.10     1784.42    135.99 o
   1  24   1     1016.73     1096.20    108.92 o
   2  24   1       65.12       63.07     44.84 o
   3  24   1      299.88      349.29     49.96 o
   4  24   1      397.66      369.15     51.91 o
   5  24   1      178.65      118.55     33.85 o
   6  24   1        8.90       93.23     37.26 o
   7  24   1       62.67      407.62    119.97 o
  -7  25   1        1.77      -42.12     75.48 o
  -6  25   1        2.16      -38.30     38.30 o
  -5  25   1      412.15      396.53     49.14 o
  -4  25   1      488.18      551.58     69.88 o
  -3  25   1      588.13      542.91     82.63 o
  -2  25   1      118.79      154.18     49.27 o
  -1  25   1       33.19       15.50     27.19 o
   0  25   1        2.39       58.61     41.64 o
   1  25   1       28.09      101.85     43.44 o
   2  25   1      292.69      299.10     57.74 o
   3  25   1      187.04      168.15     48.06 o
   4  25   1      559.47      563.33     63.00 o
   5  25   1       19.86      101.18     34.74 o
   6  25   1       64.60       35.91     34.88 o
  -7  26   1        0.01      -55.01     94.45 o
  -6  26   1       68.05       17.65     42.57 o
  -5  26   1      601.98      584.48     75.71 o
  -4  26   1       39.91       29.33     35.58 o
  -3  26   1        4.08       45.59     29.90 o
  -2  26   1       56.36       45.75     32.74 o
  -1  26   1      146.62       87.94     68.34 o
   0  26   1      295.96      396.88     63.73 o
   1  26   1        7.82        8.54     36.56 o
   2  26   1      774.53      595.80     78.71 o
   3  26   1       64.70       61.51     38.49 o
   4  26   1       15.50       35.92     38.09 o
   5  26   1      187.88      185.05     56.10 o
   6  26   1        1.18       13.24     54.35 o
  -6  27   1      424.98      512.70     83.57 o
  -5  27   1       18.55       59.24     32.52 o
  -4  27   1      124.68       95.49     36.18 o
  -3  27   1      221.71      227.76     42.84 o
  -2  27   1      880.40      975.93     97.35 o
  -1  27   1       40.13       64.95     42.48 o
   0  27   1      154.48      245.35     50.94 o
   1  27   1      370.70      423.72     69.80 o
   2  27   1      261.76      317.91     53.79 o
   3  27   1      221.55      281.58     51.96 o
   4  27   1      236.60      229.57     53.25 o
   5  27   1       65.46      -57.02     57.02 o
   6  27   1      410.42      256.81     69.93 o
  -5  28   1       21.82      -41.34     53.26 o
  -4  28   1       54.14       80.80     54.77 o
  -3  28   1       87.31      112.33     41.49 o
  -2  28   1      250.44      162.65     43.22 o
  -1  28   1     1301.99     1207.86    128.75 o
   0  28   1      211.05      100.46     78.57 o
   1  28   1       38.48       21.62     39.85 o
   2  28   1       28.69       34.91     36.19 o
   3  28   1      255.80      276.06     56.47 o
   4  28   1        3.20       76.53     44.05 o
   5  28   1       55.28       37.49     39.36 o
  -5  29   1      831.81      672.24     81.34 o
  -4  29   1      389.24      366.73     58.90 o
  -3  29   1      579.23      706.19     82.20 o
  -2  29   1      302.10      240.02     64.46 o
  -1  29   1      824.97      958.40    114.56 o
   0  29   1     3337.70     3308.94    222.94 o
   1  29   1      147.52      154.50     46.72 o
   2  29   1      336.11      260.28     55.19 o
   3  29   1      211.74      281.57     74.92 o
   4  29   1      115.21      145.13     40.41 o
   5  29   1      649.86      539.78    102.26 o
  -5  30   1      162.56       60.17     70.75 o
  -4  30   1       86.56       72.24     38.23 o
  -3  30   1      700.78      735.09     86.41 o
  -2  30   1       10.81       17.01     44.96 o
  -1  30   1     1004.90     1092.76    121.56 o
   0  30   1      110.71      175.88     53.59 o
   1  30   1      385.05      373.82     77.61 o
   2  30   1     1010.97     1027.92    105.84 o
   3  30   1        8.54       31.08     36.61 o
   4  30   1      958.40      875.66     81.40 o
   5  30   1      192.22       45.07     89.15 o
  -5  31   1      311.56      129.91     88.48 o
  -4  31   1       11.66       78.25     46.33 o
  -3  31   1      273.71      239.60     45.44 o
  -2  31   1       21.70       -0.22     44.09 o
  -1  31   1      277.66      474.55     84.47 o
   0  31   1     1032.24     1296.68    140.51 o
   1  31   1       96.34      261.40     51.75 o
   2  31   1      286.85      400.29     64.16 o
   3  31   1       11.89       -2.26     36.16 o
   4  31   1       32.36       63.52     61.71 o
  -4  32   1       28.53       72.91     50.46 o
  -3  32   1      177.78      242.62     65.77 o
  -2  32   1       15.24       81.94     76.87 o
  -1  32   1      484.50      554.91     84.62 o
   0  32   1       72.52      201.59     51.32 o
   1  32   1      113.45       81.72     49.07 o
   2  32   1        3.69       39.91     53.53 o
   3  32   1      106.18       82.88     64.43 o
  -3  33   1      110.81      111.68    105.05 o
  -2  33   1      248.79      288.23     56.97 o
  -1  33   1       37.82       56.13     48.52 o
   0  33   1       95.96       90.53     44.48 o
   1  33   1       76.19      126.95     45.54 o
   2  33   1      187.86      -42.50     66.19 o
   3  33   1       59.48      167.69    115.99 o
  -1  34   1      190.85      256.17     74.90 o
   0  34   1       35.16        6.63     85.50 o
   1  34   1        5.22      227.01     75.89 o
 -10   0   2       18.12       52.30     54.68 o
  -9   0   2      193.14      172.18    106.42 o
  -8   0   2      800.17      753.97     93.04 o
  -7   0   2       74.19      105.73     38.26 o
  -6   0   2      169.67      165.19     47.00 o
  -5   0   2     1795.67     1849.95    110.33 o
  -4   0   2     1173.19     1135.89     87.74 o
  -3   0   2      173.67      241.55     40.37 o
  -2   0   2      109.50      137.27     25.37 o
  -1   0   2     4534.16     4125.45    110.42 o
   0   0   2    24924.54    26441.30    113.63 o
   1   0   2      721.68      837.23     39.74 o
   2   0   2      252.94      302.26     32.64 o
   3   0   2      727.52      863.73     67.16 o
   4   0   2      435.50      452.08     50.66 o
   5   0   2     1468.10     1505.11     95.50 o
   6   0   2      222.99      311.46     39.90 o
   7   0   2     2741.41     2916.36    188.57 o
   8   0   2     1195.82     1005.90    126.94 o
   9   0   2      220.23      128.19    139.19 o
 -10   1   2      283.43      155.85     46.37 o
  -9   1   2      302.37      340.55     48.90 o
  -8   1   2     1933.93     1892.67    106.09 o
  -7   1   2       13.60        8.45     20.16 o
  -6   1   2      230.88      232.38     37.03 o
  -5   1   2       12.78       -6.87     16.69 o
  -4   1   2     1080.95     1069.05     61.03 o
  -3   1   2      865.89      824.07     48.24 o
  -2   1   2      557.81      650.23     25.24 o
  -1   1   2    15815.06    16962.21    107.83 o
   0   1   2        3.31        2.08     14.92 o
   1   1   2     1168.19     1123.75     31.96 o
   2   1   2      270.25      383.20     27.48 o
   3   1   2       16.72        1.15     14.43 o
   4   1   2      276.51      327.56     32.71 o
   5   1   2       85.41      135.20     22.34 o
   6   1   2       99.21       86.53     25.80 o
   7   1   2      106.19       79.10     30.69 o
   8   1   2      400.64      355.18     48.92 o
   9   1   2       90.05       47.51     37.02 o
 -10   2   2      100.92      -31.22     36.45 o
  -9   2   2      147.16      163.82     33.95 o
  -8   2   2        2.52       16.38     22.48 o
  -7   2   2      396.34      426.39     45.44 o
  -6   2   2      980.03     1000.46     69.22 o
  -5   2   2        6.77        7.02     17.78 o
  -4   2   2      944.02     1100.35     60.92 o
  -3   2   2      107.00       82.48     12.56 o
  -2   2   2       11.14       10.99      9.23 o
  -1   2   2     1453.43     1336.98     34.58 o
   0   2   2     5336.30     5220.52     77.78 o
   1   2   2     2177.94     2382.81     44.62 o
   2   2   2     1625.93     1545.57     43.06 o
   3   2   2     2206.88     2091.04     53.52 o
   4   2   2      125.25      129.83     23.52 o
   5   2   2        2.65       16.41     16.39 o
   6   2   2      321.93      346.65     36.84 o
   7   2   2      250.37      177.90     37.90 o
   8   2   2       57.34       31.50     31.15 o
   9   2   2      166.29      130.04     46.78 o
 -10   3   2       61.77      -34.10     34.10 o
  -9   3   2        0.55      -18.61     46.96 o
  -8   3   2      112.73       87.13     35.85 o
  -7   3   2      125.94       96.74     22.62 o
  -6   3   2      228.20      199.80     33.92 o
  -5   3   2       56.42       79.29     25.58 o
  -4   3   2     1411.39     1546.58     45.44 o
  -3   3   2      335.49      413.22     22.80 o
  -2   3   2      825.76      819.19     35.05 o
  -1   3   2     2801.43     2733.21     47.84 o
   0   3   2     1169.59     1306.76     28.60 o
   1   3   2     2438.41     2401.18     47.56 o
   2   3   2     1447.18     1482.75     42.67 o
   3   3   2       76.00      100.07     17.78 o
   4   3   2     1119.48     1179.19     55.42 o
   5   3   2     2636.18     2402.29     75.31 o
   6   3   2      344.13      364.58     39.02 o
   7   3   2      379.36      325.79     52.16 o
   8   3   2       38.26       15.24     32.61 o
   9   3   2       79.46       76.48     52.21 o
 -10   4   2        4.25      -37.72     49.98 o
  -9   4   2        5.55       23.43     31.69 o
  -8   4   2       72.76      129.99     27.48 o
  -7   4   2       33.92       28.61     19.49 o
  -6   4   2        1.14        0.23     25.14 o
  -5   4   2      347.22      347.47     21.81 o
  -4   4   2      798.52      882.32     29.81 o
  -3   4   2     1279.94     1268.32     39.12 o
  -2   4   2     2940.98     2932.42     55.08 o
  -1   4   2      800.86      754.07     31.38 o
   0   4   2      439.47      516.17     31.55 o
   1   4   2      158.02      222.01     20.97 o
   2   4   2      859.72      893.26     39.26 o
   3   4   2       46.87       46.91     14.73 o
   4   4   2        0.34        6.97     16.14 o
   5   4   2      820.82      830.10     54.00 o
   6   4   2        1.72      -28.78     28.78 o
   7   4   2      243.49      261.64     40.37 o
   8   4   2      119.11       80.83     32.84 o
   9   4   2       11.35       51.82     59.10 o
 -10   5   2       50.76      108.85     38.31 o
  -9   5   2      203.46      211.65     54.00 o
  -8   5   2       22.40       30.95     23.70 o
  -7   5   2       65.88       99.37     24.77 o
  -6   5   2     2049.88     1930.98     96.84 o
  -5   5   2      862.02      907.54     31.01 o
  -4   5   2     1199.20     1200.45     40.71 o
  -3   5   2      779.36     1021.63     40.42 o
  -2   5   2        4.36       21.51     13.98 o
  -1   5   2     3881.30     3755.60     62.85 o
   0   5   2      388.92      369.66     28.79 o
   1   5   2      143.38      220.75     21.14 o
   2   5   2      100.84      104.21     16.28 o
   3   5   2     1386.53     1323.74     54.51 o
   4   5   2        8.59       14.40     14.44 o
   5   5   2       68.47       79.45     20.77 o
   6   5   2        1.55      -16.25     18.00 o
   7   5   2      565.78      500.89     59.50 o
   8   5   2      142.96      152.48    107.54 o
   9   5   2       66.39       90.54     77.55 o
 -10   6   2        1.82       72.00     39.39 o
  -9   6   2      195.43      220.80     43.32 o
  -8   6   2      768.51      783.38     77.30 o
  -7   6   2       42.63       96.48     24.80 o
  -6   6   2      189.99      190.54     38.36 o
  -5   6   2       65.61       60.63     12.94 o
  -4   6   2     3914.11     3749.59     70.62 o
  -3   6   2        7.78      -11.99     11.99 o
  -2   6   2        2.76       23.40     11.17 o
  -1   6   2     1736.43     2057.49     51.91 o
   0   6   2      649.46      540.80     32.85 o
   1   6   2     1404.12     1351.31     41.44 o
   2   6   2      871.48      710.69     33.42 o
   3   6   2     5505.12     5492.72     87.06 o
   4   6   2     1993.94     1903.82     71.01 o
   5   6   2     1740.85     1817.10     84.74 o
   6   6   2      103.17      115.08     28.23 o
   7   6   2       24.22       62.02     27.89 o
   8   6   2       54.14      113.28     42.61 o
   9   6   2       87.16       20.60     50.32 o
 -10   7   2       20.88      -50.81     50.81 o
  -9   7   2      375.15      465.06     80.22 o
  -8   7   2      217.35      268.74     50.51 o
  -7   7   2       81.86      105.06     24.88 o
  -6   7   2     2087.02     2112.50     97.84 o
  -5   7   2      900.14     1020.25     42.59 o
  -4   7   2     1357.86     1358.30     50.83 o
  -3   7   2     2422.94     2348.37     60.99 o
  -2   7   2      489.73      445.22     32.80 o
  -1   7   2     3530.56     3845.34     68.52 o
   0   7   2      684.77      838.77     37.52 o
   1   7   2     1666.41     1513.04     42.62 o
   2   7   2      416.55      389.73     23.19 o
   3   7   2     2125.40     2090.27     53.09 o
   4   7   2      784.10      819.54     52.35 o
   5   7   2      449.77      560.87     45.81 o
   6   7   2      303.38      359.33     38.32 o
   7   7   2      932.35      987.02     91.08 o
   8   7   2        2.39      105.19     66.35 o
   9   7   2       24.68      -12.26     62.63 o
 -10   8   2      147.64      154.76     88.48 o
  -9   8   2        6.58      -14.74     42.00 o
  -8   8   2       39.75      -14.04     49.78 o
  -7   8   2        3.52       73.63     29.32 o
  -6   8   2      449.53      472.77     53.87 o
  -5   8   2      773.04      828.89     43.41 o
  -4   8   2      218.58      234.37     27.79 o
  -3   8   2        3.42        3.45     12.39 o
  -2   8   2     3829.43     3632.68     72.48 o
  -1   8   2       38.00       18.50     12.85 o
   0   8   2       12.25       40.16     13.02 o
   1   8   2     2477.89     2355.70     49.83 o
   2   8   2     3972.58     4132.75     86.03 o
   3   8   2     1065.59     1051.21     51.29 o
   4   8   2      162.08      140.42     23.83 o
   5   8   2      886.80      908.26     58.17 o
   6   8   2        5.19       23.87     20.41 o
   7   8   2      214.45      246.14     50.91 o
   8   8   2      137.23      172.12     42.02 o
   9   8   2       12.24      -63.63     63.63 o
 -10   9   2       15.16      -69.26     76.55 o
  -9   9   2        1.52       19.45     35.55 o
  -8   9   2        8.30       26.14     32.92 o
  -7   9   2       93.75       35.11     62.47 o
  -6   9   2      243.57      271.41     40.43 o
  -5   9   2       22.72       28.74     32.35 o
  -4   9   2       54.90       38.68     22.36 o
  -3   9   2        7.54        1.09     11.34 o
  -2   9   2     1209.45     1279.32     56.93 o
  -1   9   2       36.89       16.95     14.80 o
   0   9   2     2845.79     2697.33     61.21 o
   1   9   2     2411.72     2377.01     49.62 o
   2   9   2      766.85      773.39     47.86 o
   3   9   2       82.37      107.31     20.60 o
   4   9   2      241.31      316.23     33.68 o
   5   9   2        0.74        9.71     18.92 o
   6   9   2      280.96      310.65     41.35 o
   7   9   2        0.28      -12.88     34.75 o
   8   9   2      121.84      162.47     39.24 o
 -10  10   2      120.77       73.90     80.86 o
  -9  10   2        6.35       12.71     45.82 o
  -8  10   2       45.15       13.54     61.48 o
  -7  10   2      192.33      188.27     43.75 o
  -6  10   2        8.66      -11.25     20.40 o
  -5  10   2       80.73      121.20     22.04 o
  -4  10   2       51.63       55.91     19.94 o
  -3  10   2     1904.95     2099.90     67.15 o
  -2  10   2     1082.47     1142.31     55.81 o
  -1  10   2     1254.72     1386.21     55.12 o
   0  10   2      121.54      131.47     20.94 o
   1  10   2     2195.54     2281.37     50.88 o
   2  10   2      221.74      193.10     26.97 o
   3  10   2      100.96       94.79     20.52 o
   4  10   2        8.26       26.95     15.85 o
   5  10   2        9.32       -5.90     25.28 o
   6  10   2      174.52      218.66     35.56 o
   7  10   2       79.78       59.00     61.66 o
   8  10   2       34.34       54.59     46.95 o
  -9  11   2        8.79       35.93     42.71 o
  -8  11   2      114.13      101.57     41.34 o
  -7  11   2        0.60       10.27     28.88 o
  -6  11   2      305.91      377.04     41.35 o
  -5  11   2      208.76      275.29     29.89 o
  -4  11   2      254.61      245.63     32.76 o
  -3  11   2      116.07      105.21     25.97 o
  -2  11   2      251.07      231.01     28.50 o
  -1  11   2     1106.22     1128.19     50.70 o
   0  11   2      585.25      645.10     40.10 o
   1  11   2        1.53       27.81     13.57 o
   2  11   2        8.65        2.26     12.89 o
   3  11   2     1269.68     1287.41     59.88 o
   4  11   2      550.84      571.48     44.15 o
   5  11   2      677.09      667.55     60.45 o
   6  11   2       45.32      105.54     38.76 o
   7  11   2       36.41       52.08     40.91 o
   8  11   2        0.65       -8.85     36.89 o
  -9  12   2        2.26      -28.79     41.17 o
  -8  12   2       66.57       55.91     33.28 o
  -7  12   2      486.52      486.58     67.75 o
  -6  12   2      574.09      610.18     75.71 o
  -5  12   2      142.67      142.24     31.56 o
  -4  12   2       29.52       17.78     20.81 o
  -3  12   2      695.80      646.12     47.87 o
  -2  12   2     1532.53     1386.83     63.03 o
  -1  12   2      329.00      304.29     31.47 o
   0  12   2     5590.03     5571.98     92.06 o
   1  12   2      171.30      174.65     19.60 o
   2  12   2      661.18      657.90     39.14 o
   3  12   2      385.10      329.43     32.46 o
   4  12   2      422.12      451.79     52.90 o
   5  12   2      393.81      497.45     52.26 o
   6  12   2      354.53      326.87     48.05 o
   7  12   2      505.09      399.63     66.07 o
   8  12   2      160.30      107.25     41.56 o
  -9  13   2      322.38      303.77     88.11 o
  -8  13   2      540.27      593.79     81.32 o
  -7  13   2      496.01      430.98     68.02 o
  -6  13   2      858.98      909.06     95.78 o
  -5  13   2      325.20      333.16     35.95 o
  -4  13   2       37.97       16.81     19.38 o
  -3  13   2      926.40     1045.26     58.81 o
  -2  13   2     1175.48     1168.52     60.21 o
  -1  13   2     5063.85     5075.50     93.60 o
   0  13   2      195.13      143.93     23.20 o
   1  13   2     1816.95     1611.75     47.88 o
   2  13   2     2908.74     2878.49     71.92 o
   3  13   2       66.04       73.19     26.75 o
   4  13   2       56.77       81.89     27.44 o
   5  13   2      365.87      337.96     42.84 o
   6  13   2      261.44      256.81     42.91 o
   7  13   2      253.57      221.00     48.24 o
   8  13   2      131.54       85.74     44.99 o
  -9  14   2      214.38      262.45     55.15 o
  -8  14   2      343.17      372.75     75.34 o
  -7  14   2       64.16       29.37     32.43 o
  -6  14   2      483.26      591.14     76.39 o
  -5  14   2       73.01       76.83     21.01 o
  -4  14   2      146.70      143.71     26.34 o
  -3  14   2     2156.30     1965.67     76.00 o
  -2  14   2     3059.98     3074.45     79.83 o
  -1  14   2      376.73      367.75     35.75 o
   0  14   2      567.32      482.50     38.89 o
   1  14   2     1137.37     1082.66     40.33 o
   2  14   2      581.13      584.06     56.82 o
   3  14   2        5.81      -16.91     21.02 o
   4  14   2        1.87        3.93     24.29 o
   5  14   2     2392.89     2410.00    122.31 o
   6  14   2     1512.27     1579.83    105.21 o
   7  14   2      663.42      589.25     73.07 o
   8  14   2       95.53      189.30     60.37 o
  -9  15   2      107.44       69.14     74.19 o
  -8  15   2       56.18       36.04     41.78 o
  -7  15   2      610.45      614.23     75.86 o
  -6  15   2      369.72      397.88     62.48 o
  -5  15   2        3.31       44.73     21.06 o
  -4  15   2       27.25      -12.07     23.73 o
  -3  15   2     1077.61     1153.80     57.09 o
  -2  15   2     2772.84     2715.95     78.45 o
  -1  15   2        2.38       14.02     16.56 o
   0  15   2      140.82      166.13     24.89 o
   1  15   2      105.58      140.51     15.09 o
   2  15   2       20.28       29.88     23.48 o
   3  15   2      123.97      146.02     29.34 o
   4  15   2      139.11      136.06     31.42 o
   5  15   2      331.97      305.72     45.46 o
   6  15   2      375.96      309.04     42.17 o
   7  15   2      461.98      402.36     74.43 o
   8  15   2        7.87      -92.94    191.38 o
  -9  16   2        4.95      -10.05     39.22 o
  -8  16   2      281.82      280.74     49.34 o
  -7  16   2      754.96      947.01    106.00 o
  -6  16   2      345.49      334.47     55.09 o
  -5  16   2       42.14       71.46     23.03 o
  -4  16   2        0.97        5.38     20.14 o
  -3  16   2        0.03       14.95     23.49 o
  -2  16   2      153.25      163.28     25.50 o
  -1  16   2        0.55       -8.09     17.08 o
   0  16   2      108.25      151.19     26.05 o
   1  16   2      999.34     1000.13     73.19 o
   2  16   2      442.54      426.44     53.55 o
   3  16   2      598.05      574.84     58.77 o
   4  16   2       95.52       92.20     28.67 o
   5  16   2      140.54      167.59     30.83 o
   6  16   2      108.12      105.99     28.64 o
   7  16   2       10.92      -17.11     39.16 o
   8  16   2       91.57       49.38     67.61 o
  -8  17   2      709.28      727.57    118.67 o
  -7  17   2       19.69       22.30     35.31 o
  -6  17   2      113.89      119.87     36.49 o
  -5  17   2      298.81      303.59     44.79 o
  -4  17   2        0.51      -16.10     21.18 o
  -3  17   2      463.99      512.55     55.06 o
  -2  17   2       95.28      141.44     32.53 o
  -1  17   2      319.35      296.18     33.83 o
   0  17   2      782.27      874.52     51.40 o
   1  17   2     4290.88     3968.20    117.53 o
   2  17   2      144.69      105.71     32.90 o
   3  17   2       51.55       83.95     26.71 o
   4  17   2        1.83       -3.16     23.37 o
   5  17   2       19.46      -17.08     25.10 o
   6  17   2        8.24       34.69     29.68 o
   7  17   2        0.79       13.87     45.76 o
  -8  18   2      123.33      136.03     70.55 o
  -7  18   2       72.88       32.98     45.44 o
  -6  18   2      156.41      133.33     38.65 o
  -5  18   2      227.86      245.95     38.52 o
  -4  18   2      176.33      176.15     56.02 o
  -3  18   2      231.40      285.98     53.19 o
  -2  18   2     1651.26     1719.49     94.09 o
  -1  18   2      346.57      316.13     35.17 o
   0  18   2       61.92       75.63     19.92 o
   1  18   2      297.04      360.80     46.66 o
   2  18   2      741.62      751.76     68.55 o
   3  18   2      347.68      320.15     59.19 o
   4  18   2      668.12      689.95     82.60 o
   5  18   2      521.98      504.71     63.10 o
   6  18   2       44.99       61.41     31.23 o
   7  18   2      288.57      349.81     55.07 o
  -8  19   2      193.73       61.29     41.09 o
  -7  19   2      168.36       48.40     39.16 o
  -6  19   2     1058.84     1127.39    109.95 o
  -5  19   2     1021.38     1022.31     79.52 o
  -4  19   2     1918.82     1937.41    110.09 o
  -3  19   2      878.61      931.42     71.60 o
  -2  19   2      120.57       91.90     34.47 o
  -1  19   2     1306.70     1272.19     81.16 o
   0  19   2        2.31        0.41     17.05 o
   1  19   2      547.29      559.94     58.41 o
   2  19   2       86.29       63.84     29.73 o
   3  19   2      182.56      191.53     36.41 o
   4  19   2      548.73      585.62     62.53 o
   5  19   2      880.20      912.28     79.38 o
   6  19   2      274.05      251.67     40.49 o
   7  19   2       52.11      105.83     55.74 o
  -8  20   2       94.96      100.80     43.97 o
  -7  20   2      521.95      486.07     70.64 o
  -6  20   2     1436.51     1317.91    119.65 o
  -5  20   2     1403.20     1370.81     92.83 o
  -4  20   2       67.86       68.89     30.43 o
  -3  20   2      300.21      318.62     43.97 o
  -2  20   2        5.13        7.94     25.06 o
  -1  20   2       78.16      100.88     38.41 o
   0  20   2     1466.42     1485.25     77.15 o
   1  20   2      510.18      465.60     53.55 o
   2  20   2     2690.95     2878.02    122.29 o
   3  20   2     2084.92     2088.73    117.94 o
   4  20   2      342.15      359.46     58.28 o
   5  20   2      305.42      330.14     49.65 o
   6  20   2      511.13      557.02     57.91 o
   7  20   2      187.88      355.53    118.64 o
  -8  21   2      152.48      124.97     51.69 o
  -7  21   2       71.88      111.41     59.55 o
  -6  21   2      222.31      214.37     48.87 o
  -5  21   2      122.89      229.69     37.28 o
  -4  21   2      750.29      760.42     71.03 o
  -3  21   2     1654.00     1665.33     94.81 o
  -2  21   2      137.80       94.40     36.72 o
  -1  21   2       65.58       13.99     27.15 o
   0  21   2        1.57      -10.33     41.64 o
   1  21   2      378.87      432.99     50.87 o
   2  21   2     1282.04     1226.29     85.68 o
   3  21   2      261.63      283.70     44.32 o
   4  21   2      563.73      536.13     72.52 o
   5  21   2      151.33       91.96     51.58 o
   6  21   2      203.47      242.69     63.12 o
  -8  22   2       92.53      -95.44     95.44 o
  -7  22   2       17.73      -38.07     84.17 o
  -6  22   2      312.30      224.81     59.19 o
  -5  22   2      385.89      424.90     45.77 o
  -4  22   2       22.67      -11.33     24.64 o
  -3  22   2     1313.76     1241.70     89.52 o
  -2  22   2       47.12       51.57     27.75 o
  -1  22   2      397.49      359.19     51.30 o
   0  22   2      953.07      847.61     94.40 o
   1  22   2      105.25      115.32     35.39 o
   2  22   2      211.66      205.74     35.14 o
   3  22   2       33.96       56.87     22.31 o
   4  22   2      499.39      544.64     68.64 o
   5  22   2      104.35      143.37     37.92 o
   6  22   2        0.16       10.37     37.76 o
  -7  23   2       88.15       20.67     44.01 o
  -6  23   2        5.78       48.85     39.65 o
  -5  23   2        0.23      -16.29     32.81 o
  -4  23   2     1024.70     1060.49     83.34 o
  -3  23   2     1015.81      924.55     89.32 o
  -2  23   2       49.00       46.90     27.33 o
  -1  23   2     1126.40     1023.78     86.61 o
   0  23   2       12.12       25.22     50.91 o
   1  23   2        6.96      -27.97     34.61 o
   2  23   2        7.56        6.50     20.68 o
   3  23   2       43.21       18.95     30.85 o
   4  23   2       24.33       43.95     28.38 o
   5  23   2      453.94      485.94     58.36 o
   6  23   2        2.36      127.92     70.55 o
  -7  24   2       78.41       -9.85     82.27 o
  -6  24   2      556.70      519.93     74.48 o
  -5  24   2      265.61      279.18     43.21 o
  -4  24   2      211.02      266.81     46.56 o
  -3  24   2      144.89      143.82     37.86 o
  -2  24   2      324.94      309.32     46.56 o
  -1  24   2       24.17       75.62     40.00 o
   0  24   2      186.79      236.27     55.02 o
   1  24   2     1065.80      968.58    103.52 o
   2  24   2      152.87      146.68     49.32 o
   3  24   2      278.88      263.80     46.74 o
   4  24   2        0.64       21.53     37.49 o
   5  24   2      240.19      222.50     39.24 o
   6  24   2       22.37       55.62     42.16 o
  -7  25   2        2.35      -18.68     73.40 o
  -6  25   2      455.72      460.52     73.94 o
  -5  25   2      240.39      121.36     73.60 o
  -4  25   2       74.73       54.75     30.41 o
  -3  25   2      161.63      254.53     46.96 o
  -2  25   2      440.20      391.79     53.75 o
  -1  25   2      500.45      607.49     78.23 o
   0  25   2     1024.75      984.52     98.32 o
   1  25   2      688.07      771.87     91.34 o
   2  25   2      175.31      281.06     52.15 o
   3  25   2      471.65      464.37     57.99 o
   4  25   2      954.36     1003.99     89.08 o
   5  25   2      275.48      230.72     37.12 o
   6  25   2       30.55       66.36     52.89 o
  -7  26   2        3.91      -86.49     86.49 o
  -6  26   2      124.60      157.61     44.13 o
  -5  26   2      400.84      454.24     64.33 o
  -4  26   2      544.91      517.77     63.94 o
  -3  26   2      850.06      926.93     89.12 o
  -2  26   2     2056.94     2076.49    137.83 o
  -1  26   2     2508.63     2347.09    159.64 o
   0  26   2      613.62      622.53     76.05 o
   1  26   2       51.14        8.99     38.27 o
   2  26   2      371.59      401.89     61.95 o
   3  26   2      708.86      635.45     76.78 o
   4  26   2      215.63      235.88     67.86 o
   5  26   2      354.31      497.56     58.64 o
  -6  27   2       43.09      153.98    134.17 o
  -5  27   2        1.46       29.22     45.63 o
  -4  27   2      276.06      336.92     61.70 o
  -3  27   2       21.42       13.43     42.67 o
  -2  27   2      114.09      133.94     43.08 o
  -1  27   2      729.35      654.71     75.04 o
   0  27   2     1281.99     1213.67    113.04 o
   1  27   2      497.90      496.42     77.56 o
   2  27   2      478.14      434.41     62.84 o
   3  27   2       89.38       44.58    102.88 o
   4  27   2      322.99      262.10     48.77 o
   5  27   2       88.49       87.05     39.04 o
  -6  28   2       53.16      -79.87     79.87 o
  -5  28   2      228.64      111.87     59.02 o
  -4  28   2      282.85      348.18     50.96 o
  -3  28   2      250.87      341.99     49.26 o
  -2  28   2        1.66        5.51     36.21 o
  -1  28   2      174.05      290.16     59.01 o
   0  28   2      580.08      678.54     81.90 o
   1  28   2      482.76      598.25     80.73 o
   2  28   2       11.84      -36.78     36.78 o
   3  28   2      159.91      221.75     45.63 o
   4  28   2      520.84      511.67     97.50 o
   5  28   2      378.62      264.12     87.82 o
  -5  29   2      388.61      306.99     65.10 o
  -4  29   2       86.29      133.64     43.06 o
  -3  29   2       13.97       44.05     37.78 o
  -2  29   2        0.50       65.74     47.26 o
  -1  29   2      311.54      253.63     58.72 o
   0  29   2       50.88      121.37     41.42 o
   1  29   2      356.48      460.02     68.82 o
   2  29   2       22.07       86.20     45.44 o
   3  29   2        0.81        9.47     47.31 o
   4  29   2       48.67       71.06     43.27 o
  -5  30   2       78.45       90.57     48.69 o
  -4  30   2      283.30      308.80     46.63 o
  -3  30   2      993.28      982.70    110.12 o
  -2  30   2      106.93       70.60     45.44 o
  -1  30   2       65.10      -15.34     66.15 o
   0  30   2      665.63      710.62    100.15 o
   1  30   2       61.27      109.54     42.87 o
   2  30   2        1.40       75.40     37.05 o
   3  30   2      100.15       59.22     38.28 o
  -5  31   2       67.68      154.76     87.49 o
  -4  31   2      112.99       33.03     34.41 o
  -3  31   2       66.94       75.04    103.61 o
  -2  31   2      266.72      215.22     54.14 o
  -1  31   2      992.75     1268.77    132.16 o
   0  31   2      133.11      135.90     48.71 o
   1  31   2      228.12      208.22     51.08 o
   2  31   2      484.46      482.09     61.16 o
   3  31   2      564.01      578.35     80.11 o
  -4  32   2      276.27      287.84     61.60 o
  -3  32   2      163.77      127.12     65.15 o
  -2  32   2      203.33      199.65     49.43 o
  -1  32   2      401.73      418.79     68.31 o
   0  32   2      628.89      517.37     75.72 o
   1  32   2      402.79      333.44     60.37 o
   2  32   2      385.80      333.09    149.96 o
   3  32   2      689.19      928.24    144.16 o
  -3  33   2      357.06      381.80    104.39 o
  -2  33   2      403.91      566.71     72.88 o
  -1  33   2      429.53      356.82    108.29 o
   0  33   2       46.09       85.03     76.14 o
   1  33   2        3.85      171.33     84.84 o
   2  33   2      311.91      165.75    177.79 o
  -1  34   2       29.64       56.67     75.56 o
   0  34   2      512.50      584.25    133.88 o
   1  34   2      208.55      -64.29     90.80 o
 -10   1   3        3.62      -31.09     32.59 o
  -9   1   3       71.13       13.75     34.33 o
  -8   1   3       77.36       70.69     36.71 o
  -7   1   3        0.19       -1.41     18.97 o
  -6   1   3      125.06      227.69     36.23 o
  -5   1   3        2.70       -4.84     20.70 o
  -4   1   3     1538.99     1432.97     71.69 o
  -3   1   3      676.40      732.63     32.38 o
  -2   1   3     1085.48     1177.42     40.54 o
  -1   1   3       29.30       49.89     16.84 o
   0   1   3     6250.74     6061.10    117.67 o
   1   1   3       55.88       45.40     11.13 o
   2   1   3       98.60      130.23     19.07 o
   3   1   3       33.80       41.63     16.23 o
   4   1   3       10.68        3.64     15.37 o
   5   1   3      118.24       86.59     26.40 o
   6   1   3        4.99       42.09     19.41 o
   7   1   3       46.01       16.07     25.76 o
   8   1   3        3.57      -55.73     86.66 o
 -10   2   3      391.19      422.28     53.37 o
  -9   2   3      661.28      740.11     60.19 o
  -8   2   3      911.97     1029.19     79.50 o
  -7   2   3      290.02      298.56     45.38 o
  -6   2   3      976.06      950.78     70.33 o
  -5   2   3     1825.13     1679.36     81.31 o
  -4   2   3     4171.64     4137.69    100.47 o
  -3   2   3     2815.16     2770.74     60.73 o
  -2   2   3     1167.82     1045.69     38.11 o
  -1   2   3    18713.30    19387.19    171.10 o
   0   2   3     2395.54     2158.70     59.47 o
   1   2   3     3642.07     3399.56     57.30 o
   2   2   3     4653.68     4499.48     76.77 o
   3   2   3     3504.89     3257.58     73.45 o
   4   2   3     2068.35     1933.71     64.78 o
   5   2   3      818.48      831.86     53.92 o
   6   2   3      701.37      701.93     53.53 o
   7   2   3     1036.00      957.65    114.51 o
   8   2   3      615.43      367.07    114.79 o
 -10   3   3       21.25      -37.39     37.39 o
  -9   3   3       44.51       78.09     30.56 o
  -8   3   3      548.46      608.67     93.52 o
  -7   3   3       51.21       56.42     27.58 o
  -6   3   3      909.02      932.76     70.24 o
  -5   3   3      330.99      332.76     45.29 o
  -4   3   3     1322.73     1326.55     45.82 o
  -3   3   3       48.29       38.12     17.65 o
  -2   3   3     4868.55     4798.26     75.38 o
  -1   3   3     2338.98     2211.71     43.50 o
   0   3   3      907.26      927.14     46.95 o
   1   3   3       72.07       91.48     16.63 o
   2   3   3      148.96      159.68     19.91 o
   3   3   3     1155.67     1104.68     50.94 o
   4   3   3        4.17      -11.83     14.50 o
   5   3   3      358.71      424.35     50.46 o
   6   3   3      144.42       96.26     20.45 o
   7   3   3      249.04      240.26     64.67 o
   8   3   3       58.07      -14.00     76.28 o
 -10   4   3      251.64      307.48     53.75 o
  -9   4   3     1095.89     1055.01    138.00 o
  -8   4   3      924.37      907.85    102.93 o
  -7   4   3      158.57      150.69     31.00 o
  -6   4   3     1577.05     1720.56     95.36 o
  -5   4   3     3310.93     3051.69    112.19 o
  -4   4   3     2017.83     1830.89     47.06 o
  -3   4   3     2074.89     1933.45     52.79 o
  -2   4   3     4234.99     3979.60     70.78 o
  -1   4   3    13106.67    13492.71    111.22 o
   0   4   3     9745.41     9630.97    134.71 o
   1   4   3     4366.01     4220.36     70.91 o
   2   4   3      880.52      752.47     41.80 o
   3   4   3     3165.36     3091.95     72.15 o
   4   4   3     4417.54     4453.41     99.56 o
   5   4   3     1832.64     1958.81     77.90 o
   6   4   3      719.26      721.60     50.97 o
   7   4   3     1269.51     1195.08     93.92 o
   8   4   3      573.31      274.73    177.63 o
 -10   5   3       78.95      106.81     54.82 o
  -9   5   3      197.66      187.14     88.99 o
  -8   5   3       62.54       90.32     27.59 o
  -7   5   3       24.78       67.68     24.69 o
  -6   5   3     1123.51     1026.29     82.67 o
  -5   5   3      109.67      118.59     37.92 o
  -4   5   3      867.81      853.20     37.86 o
  -3   5   3        1.39        1.75     11.05 o
  -2   5   3      829.87      913.53     40.65 o
  -1   5   3     1012.58     1089.23     37.43 o
   0   5   3     1432.35     1480.16     40.88 o
   1   5   3      463.03      461.91     31.95 o
   2   5   3       99.72       82.66     19.54 o
   3   5   3     1158.25     1240.01     54.60 o
   4   5   3       20.16       68.19     22.30 o
   5   5   3      144.47      146.65     28.09 o
   6   5   3        5.44       -8.73     22.42 o
   7   5   3      120.45      100.50     58.50 o
   8   5   3       18.26        9.91     53.07 o
 -10   6   3        0.99      -17.58     54.14 o
  -9   6   3        9.04      106.45     35.81 o
  -8   6   3       17.67        8.92     38.71 o
  -7   6   3      442.07      509.42     64.34 o
  -6   6   3      291.35      272.40     43.56 o
  -5   6   3       23.65       29.85     26.01 o
  -4   6   3     1916.56     1880.56     57.21 o
  -3   6   3      163.36      141.50     22.18 o
  -2   6   3        2.02      -11.39     14.86 o
  -1   6   3       80.56       80.33     15.23 o
   0   6   3       50.36       32.95     16.96 o
   1   6   3       28.93       64.35     17.21 o
   2   6   3     1277.62     1310.15     56.74 o
   3   6   3        1.97        2.43     14.84 o
   4   6   3      216.16      237.69     27.82 o
   5   6   3      704.92      758.93     53.75 o
   6   6   3        4.45       52.19     16.90 o
   7   6   3       15.32      -58.82     58.82 o
   8   6   3       96.37       35.63     73.07 o
 -10   7   3       46.70       -6.79     58.79 o
  -9   7   3       15.27      -21.86     34.56 o
  -8   7   3      330.51      231.03     45.34 o
  -7   7   3       22.49       43.76     23.14 o
  -6   7   3      632.48      613.66     60.89 o
  -5   7   3       23.78       23.93     25.77 o
  -4   7   3     1221.42     1303.42     53.67 o
  -3   7   3      619.93      634.92     41.91 o
  -2   7   3       88.31       91.53     18.86 o
  -1   7   3      643.45      697.34     35.34 o
   0   7   3        0.09        4.04     13.64 o
   1   7   3       61.37       72.41     18.65 o
   2   7   3      994.36     1032.37     47.75 o
   3   7   3      528.43      544.55     44.21 o
   4   7   3      667.47      753.17     52.01 o
   5   7   3       54.54       14.14     16.29 o
   6   7   3      192.84      215.76     26.19 o
   7   7   3       23.05       24.91     31.93 o
   8   7   3       15.11       35.90     56.91 o
 -10   8   3      363.05      431.15     93.79 o
  -9   8   3       74.80      131.51     47.21 o
  -8   8   3      703.05      782.96     76.68 o
  -7   8   3      442.01      458.06     52.08 o
  -6   8   3     1955.63     2147.96    104.04 o
  -5   8   3      331.33      361.91     47.04 o
  -4   8   3     2060.17     1940.35     64.77 o
  -3   8   3     4288.63     4049.47     84.32 o
  -2   8   3     1431.29     1419.01     56.83 o
  -1   8   3     5198.08     5077.00     85.31 o
   0   8   3       40.66       54.86     15.91 o
   1   8   3     5201.98     5004.37     85.35 o
   2   8   3     2848.54     2854.68     67.27 o
   3   8   3     3789.10     3617.06     90.69 o
   4   8   3       84.29       54.50     16.99 o
   5   8   3      213.84      191.42     25.35 o
   6   8   3     1220.40     1222.87     76.72 o
   7   8   3      517.78      564.40     60.64 o
   8   8   3      338.46      237.61    148.80 o
 -10   9   3       16.69      184.26     78.54 o
  -9   9   3       52.45       67.59     45.49 o
  -8   9   3      531.32      562.65     72.86 o
  -7   9   3       47.46       33.28     25.82 o
  -6   9   3      485.82      531.17     57.35 o
  -5   9   3      104.14      121.22     31.79 o
  -4   9   3      753.87      721.77     50.09 o
  -3   9   3     2053.17     1994.06     67.25 o
  -2   9   3       95.29      134.60     23.43 o
  -1   9   3        4.24      -14.85     17.57 o
   0   9   3     1346.59     1468.68     54.01 o
   1   9   3     1233.42     1149.44     48.66 o
   2   9   3      782.30      786.72     35.82 o
   3   9   3      116.26      110.90     25.17 o
   4   9   3       53.37       46.69     17.14 o
   5   9   3      254.71      231.70     31.00 o
   6   9   3        5.12      -21.23     21.23 o
   7   9   3        3.34      -52.18     67.44 o
   8   9   3        3.80      -59.32     59.98 o
 -10  10   3      513.25      432.47     78.87 o
  -9  10   3      148.53      144.74     42.00 o
  -8  10   3      469.38      559.82     71.70 o
  -7  10   3      429.63      438.08     45.00 o
  -6  10   3     5868.14     5759.33    146.99 o
  -5  10   3     1217.29     1215.44     63.53 o
  -4  10   3     2221.42     2236.99     75.54 o
  -3  10   3     4503.39     4365.65     93.54 o
  -2  10   3      677.63      660.18     46.60 o
  -1  10   3     3158.44     2896.11     73.36 o
   0  10   3      194.46      150.40     25.02 o
   1  10   3     9682.82     9530.60    118.92 o
   2  10   3     2901.48     2724.43     80.55 o
   3  10   3     3180.76     3093.86     88.67 o
   4  10   3     2981.90     2917.29     87.16 o
   5  10   3     1253.01     1287.89     83.83 o
   6  10   3     1483.62     1599.44    104.85 o
   7  10   3      590.38      678.73     73.77 o
   8  10   3      605.11      629.32     95.11 o
  -9  11   3        1.68       10.50     34.22 o
  -8  11   3      559.96      585.19     75.64 o
  -7  11   3       48.83       89.30     30.06 o
  -6  11   3      196.80      283.94     41.28 o
  -5  11   3     1318.67     1474.33     71.08 o
  -4  11   3       16.57      -19.43     19.43 o
  -3  11   3     1436.90     1439.74     65.65 o
  -2  11   3     1946.77     1918.87     70.15 o
  -1  11   3      755.45      736.44     49.16 o
   0  11   3       28.91       28.42     17.75 o
   1  11   3      861.74      860.66     41.77 o
   2  11   3     2640.20     2633.07     82.04 o
   3  11   3       76.58       84.06     27.95 o
   4  11   3      698.31      757.38     64.57 o
   5  11   3      276.81      275.43     37.26 o
   6  11   3       19.18       87.20     27.73 o
   7  11   3       77.29      156.71     38.20 o
   8  11   3        5.39       -1.99     58.99 o
  -9  12   3        2.10      -23.26     44.01 o
  -8  12   3      142.60       54.42     48.55 o
  -7  12   3       40.09       -2.60     29.02 o
  -6  12   3      625.06      651.08     60.74 o
  -5  12   3      181.37      222.28     29.88 o
  -4  12   3        6.62       14.86     21.89 o
  -3  12   3     1842.05     1920.28     76.61 o
  -2  12   3       22.23        5.49     20.62 o
  -1  12   3       21.78       48.99     18.30 o
   0  12   3      373.88      403.50     37.52 o
   1  12   3     3150.24     2894.38     67.68 o
   2  12   3      378.79      368.80     38.56 o
   3  12   3      179.07      183.15     24.51 o
   4  12   3      203.37      226.59     34.33 o
   5  12   3       10.12       70.35     29.02 o
   6  12   3      552.90      549.62     56.50 o
   7  12   3      318.56      163.09     74.66 o
   8  12   3       61.43       17.21     55.83 o
  -9  13   3       43.73       51.10     47.05 o
  -8  13   3        4.32      -31.10     31.10 o
  -7  13   3       25.21       -8.73     26.61 o
  -6  13   3      110.63       78.61     25.53 o
  -5  13   3      517.82      530.12     44.65 o
  -4  13   3      120.32      154.79     27.47 o
  -3  13   3     3843.83     3894.50     96.22 o
  -2  13   3      214.20      269.99     36.42 o
  -1  13   3        0.21       -1.72     18.90 o
   0  13   3       32.91       28.49     16.44 o
   1  13   3        6.94       -2.65     20.63 o
   2  13   3       74.92      106.87     22.63 o
   3  13   3       86.77       83.42     36.24 o
   4  13   3      326.39      281.52     41.08 o
   5  13   3       29.80       65.47     23.20 o
   6  13   3      327.07      211.15     56.27 o
   7  13   3       83.95       79.99     62.10 o
   8  13   3       24.21       50.98    114.17 o
  -9  14   3      454.42      415.20     71.40 o
  -8  14   3      948.94      962.16    102.10 o
  -7  14   3      353.87      379.27     61.16 o
  -6  14   3      426.23      422.86     45.41 o
  -5  14   3      847.60      943.46     69.53 o
  -4  14   3      927.09      867.94     58.18 o
  -3  14   3     1134.91     1164.07     67.22 o
  -2  14   3      640.96      702.26     51.74 o
  -1  14   3      698.64      679.99     49.95 o
   0  14   3      284.50      298.67     33.70 o
   1  14   3      375.86      383.26     41.77 o
   2  14   3      354.74      423.95     52.74 o
   3  14   3      482.28      517.82     54.13 o
   4  14   3     1053.99      991.79     75.92 o
   5  14   3      554.18      608.17     64.76 o
   6  14   3      291.07      329.70     57.03 o
   7  14   3      370.53      301.95     42.69 o
  -9  15   3      221.44      238.18     50.66 o
  -8  15   3      152.44      202.28     49.19 o
  -7  15   3       25.40        8.00     32.99 o
  -6  15   3      372.89      379.69     61.94 o
  -5  15   3      115.56      141.48     26.65 o
  -4  15   3      429.13      472.70     41.74 o
  -3  15   3       56.18       80.80     25.45 o
  -2  15   3      636.46      660.64     50.92 o
  -1  15   3        4.43        2.28     19.07 o
   0  15   3      976.80     1079.46     52.96 o
   1  15   3      263.44      248.88     33.66 o
   2  15   3       35.13       27.50     27.74 o
   3  15   3      166.57      149.94     36.14 o
   4  15   3      366.46      276.58     39.57 o
   5  15   3      875.00      845.91     77.59 o
   6  15   3      100.64      150.51     34.47 o
   7  15   3       41.99       46.40     62.42 o
  -9  16   3      173.60      105.38     69.98 o
  -8  16   3      672.78      690.24     88.93 o
  -7  16   3     2161.81     2139.94    158.31 o
  -6  16   3      295.21      444.12     65.02 o
  -5  16   3        3.56       32.69     19.92 o
  -4  16   3      875.71      895.70     67.36 o
  -3  16   3     2954.80     2882.32     90.95 o
  -2  16   3     3898.53     3569.54     95.02 o
  -1  16   3     5558.40     5300.89    108.60 o
   0  16   3     1808.73     1707.16     66.84 o
   1  16   3     2266.09     1981.15     96.00 o
   2  16   3     3192.91     2933.93    110.41 o
   3  16   3       39.51       84.36     29.82 o
   4  16   3      504.35      472.92     49.53 o
   5  16   3     3223.83     2890.97    133.50 o
   6  16   3     1095.13     1110.28     90.51 o
   7  16   3      404.25      482.11     61.49 o
  -8  17   3       55.56        6.06     38.03 o
  -7  17   3      486.55      487.20     68.44 o
  -6  17   3     1495.65     1482.61    125.61 o
  -5  17   3       44.79       67.62     27.02 o
  -4  17   3      749.64      756.83     61.21 o
  -3  17   3     1183.17     1145.64     76.01 o
  -2  17   3     1775.09     1784.04     72.48 o
  -1  17   3     1546.32     1430.40     64.20 o
   0  17   3      845.09      907.83     72.37 o
   1  17   3        1.10      -21.26     39.10 o
   2  17   3      160.60      142.86     52.56 o
   3  17   3      530.11      553.34     56.29 o
   4  17   3      105.90      131.19     28.71 o
   5  17   3      342.85      311.95     48.52 o
   6  17   3      208.42      204.88     39.33 o
   7  17   3       97.57       26.50     53.12 o
  -8  18   3        2.27      -46.29     76.87 o
  -7  18   3       13.06      -57.29     57.29 o
  -6  18   3        1.82       28.24     30.86 o
  -5  18   3       97.97      153.24     29.15 o
  -4  18   3      421.07      488.24     51.23 o
  -3  18   3      373.17      353.45     47.43 o
  -2  18   3     1327.03     1347.47     65.36 o
  -1  18   3      810.70      875.02     56.90 o
   0  18   3      576.19      588.21     61.52 o
   1  18   3      382.39      414.74     51.96 o
   2  18   3      780.68      805.78     70.19 o
   3  18   3      170.07      282.04     41.84 o
   4  18   3      948.25     1022.69     88.83 o
   5  18   3      440.43      443.26     56.03 o
   6  18   3       92.17       52.15     47.16 o
   7  18   3      176.42      160.40     58.99 o
  -8  19   3      329.73      368.44     68.78 o
  -7  19   3      424.28      480.88     69.48 o
  -6  19   3      101.32       41.71     48.73 o
  -5  19   3      189.19      214.52     33.03 o
  -4  19   3      124.04      137.81     30.04 o
  -3  19   3       72.33       58.83     23.69 o
  -2  19   3      168.39      217.10     37.91 o
  -1  19   3      172.02      205.34     28.58 o
   0  19   3     1556.56     1444.62     83.27 o
   1  19   3     1683.06     1623.44     99.41 o
   2  19   3      428.59      510.63     54.61 o
   3  19   3      156.82      192.40     29.27 o
   4  19   3        2.48      -28.75     28.75 o
   5  19   3       91.34       92.86     37.42 o
   6  19   3       50.67       73.67     44.15 o
   7  19   3       24.56      -59.32     59.32 o
  -8  20   3      172.70      220.49     51.26 o
  -7  20   3        0.38        2.08     52.71 o
  -6  20   3      214.72      249.81     45.80 o
  -5  20   3      430.50      379.49     47.84 o
  -4  20   3      210.80      197.05     40.38 o
  -3  20   3      233.57      242.75     41.14 o
  -2  20   3       16.33        2.70     22.35 o
  -1  20   3      798.37      860.82     72.19 o
   0  20   3     1408.38     1490.43     92.53 o
   1  20   3     1284.61     1299.45     90.11 o
   2  20   3      162.57      240.39     51.38 o
   3  20   3      140.45      164.74     28.20 o
   4  20   3       64.95      104.31     28.87 o
   5  20   3        0.57       30.74     28.73 o
   6  20   3       38.07       58.34     45.47 o
  -8  21   3        0.23       17.06     51.69 o
  -7  21   3       42.72      107.54     45.84 o
  -6  21   3      423.88      403.58     63.61 o
  -5  21   3      714.13      683.66     67.60 o
  -4  21   3      148.61      151.72     34.75 o
  -3  21   3        2.64       -5.65     20.67 o
  -2  21   3     1010.05      951.00     78.55 o
  -1  21   3        4.97        3.61     35.40 o
   0  21   3      578.59      521.44     54.13 o
   1  21   3       82.86       67.07     24.18 o
   2  21   3      137.38      148.94     30.16 o
   3  21   3        2.66       14.32     32.99 o
   4  21   3        4.66       27.24     28.10 o
   5  21   3        6.58      -46.30     46.30 o
   6  21   3        3.00       34.79     36.80 o
  -8  22   3      133.21     -145.81    145.81 o
  -7  22   3      117.44       93.80     40.27 o
  -6  22   3     1339.06     1270.19    127.48 o
  -5  22   3      644.74      656.93     70.35 o
  -4  22   3     1532.49     1425.63     97.51 o
  -3  22   3     2664.66     2586.23    134.30 o
  -2  22   3      276.55      265.46     47.33 o
  -1  22   3      169.51      237.26     52.50 o
   0  22   3      556.94      637.24     79.90 o
   1  22   3     3244.44     3311.14    159.69 o
   2  22   3     1283.05     1425.43     95.08 o
   3  22   3     1523.56     1601.72    113.61 o
   4  22   3      875.44      763.21     78.06 o
   5  22   3       94.23       81.69     36.19 o
   6  22   3      226.72      457.42     75.18 o
  -7  23   3        3.91      -30.98     37.21 o
  -6  23   3      559.55      421.54     89.92 o
  -5  23   3      665.07      649.65     69.00 o
  -4  23   3       60.60       41.13     24.64 o
  -3  23   3      357.22      386.25     59.70 o
  -2  23   3      200.29      180.27     34.26 o
  -1  23   3      308.96      294.88     58.06 o
   0  23   3      543.83      579.17     73.53 o
   1  23   3      196.82      171.76     44.05 o
   2  23   3      780.07      869.48     70.41 o
   3  23   3      960.86      868.78     80.90 o
   4  23   3      326.57      387.04     52.47 o
   5  23   3       41.38       25.48     35.85 o
   6  23   3        2.22      -11.11    248.71 o
  -7  24   3      159.84      224.81     44.58 o
  -6  24   3      609.68      454.97     79.83 o
  -5  24   3      905.71      715.84     92.09 o
  -4  24   3      614.78      639.42     66.18 o
  -3  24   3       17.93        9.21     26.64 o
  -2  24   3       73.13      174.39     46.65 o
  -1  24   3      900.99     1007.54     98.44 o
   0  24   3      899.87      803.40     86.44 o
   1  24   3       60.36       82.06     36.53 o
   2  24   3      521.18      494.74     51.45 o
   3  24   3      466.02      613.67     68.63 o
   4  24   3     1317.45     1474.26    135.07 o
   5  24   3      334.72      351.19     91.32 o
  -7  25   3        5.21      -15.14    174.48 o
  -6  25   3       24.06        8.23     42.87 o
  -5  25   3      180.52      231.18     47.44 o
  -4  25   3      148.67      167.15     34.80 o
  -3  25   3      488.76      608.22     60.84 o
  -2  25   3      490.17      549.28     76.44 o
  -1  25   3      221.06      209.56     46.70 o
   0  25   3       56.20      127.80     42.49 o
   1  25   3       13.66      108.03     37.79 o
   2  25   3      201.71      212.77     43.99 o
   3  25   3      554.92      640.22     64.32 o
   4  25   3      693.20      616.01     99.91 o
   5  25   3      312.23      326.70     45.54 o
  -7  26   3       96.15      -97.43     97.43 o
  -6  26   3       54.04       -5.76     92.06 o
  -5  26   3        0.43       56.77     34.17 o
  -4  26   3      273.78      389.00     51.55 o
  -3  26   3       95.44       69.45     32.36 o
  -2  26   3        0.60       43.71     39.11 o
  -1  26   3      295.86      243.66     50.71 o
   0  26   3      215.60      228.38     49.03 o
   1  26   3       13.98        1.93     32.11 o
   2  26   3        4.91       46.69     41.86 o
   3  26   3        1.97       36.34     58.79 o
   4  26   3        0.77       29.97     49.70 o
   5  26   3      109.65      270.19    123.45 o
  -6  27   3       53.40       27.48     62.56 o
  -5  27   3      262.07      282.04     47.69 o
  -4  27   3      152.30      159.02     36.36 o
  -3  27   3        6.02      147.21     46.45 o
  -2  27   3        2.71       72.27     52.19 o
  -1  27   3       26.75       81.64     35.70 o
   0  27   3      100.55      162.57     54.63 o
   1  27   3        1.77       75.24     37.51 o
   2  27   3      162.40      209.70     55.38 o
   3  27   3       39.60       -4.83     47.93 o
   4  27   3       22.31       13.78     36.69 o
  -6  28   3      544.59      570.33     59.78 o
  -5  28   3      185.86      193.32     43.99 o
  -4  28   3      116.77       98.41     33.49 o
  -3  28   3      607.57      665.83     85.52 o
  -2  28   3      608.45      695.08     88.34 o
  -1  28   3      878.22     1000.37     97.96 o
   0  28   3       82.13      109.47     38.03 o
   1  28   3      350.30      411.33     51.39 o
   2  28   3      124.30      156.56     49.84 o
   3  28   3      130.07      136.99     43.16 o
  -5  29   3      311.16      301.54     51.51 o
  -4  29   3      191.98      160.58     46.97 o
  -3  29   3      174.81      265.41     51.17 o
  -2  29   3       77.91       30.54     38.78 o
  -1  29   3      409.74      289.85     50.92 o
   0  29   3      565.95      651.65     99.73 o
   1  29   3      243.80      217.67     55.68 o
   2  29   3       69.03       85.86     61.38 o
   3  29   3       56.59       76.86     39.92 o
  -5  30   3       74.43       49.64     52.31 o
  -4  30   3      457.15      518.52     58.25 o
  -3  30   3      250.62      316.37     51.84 o
  -2  30   3      494.58      446.24     67.25 o
  -1  30   3     1718.95     1606.03    144.17 o
   0  30   3      465.47      461.73     67.62 o
   1  30   3      145.12      128.84     51.66 o
   2  30   3      319.01      243.61     75.19 o
  -4  31   3       19.49       72.18     42.15 o
  -3  31   3      871.34      747.55     86.13 o
  -2  31   3        0.55       93.61     62.37 o
  -1  31   3      609.22      704.04    118.44 o
   0  31   3      585.94      631.53     90.46 o
   1  31   3       19.02      -15.97    115.42 o
   2  31   3       98.70       55.67    118.64 o
  -4  32   3       97.68      206.46     99.42 o
  -3  32   3        2.65       49.03     44.52 o
  -2  32   3        8.23       69.76     57.21 o
  -1  32   3      294.90      251.34    112.17 o
   0  32   3        0.41       85.67     73.23 o
   1  32   3       30.56      -75.89    123.28 o
  -3  33   3       11.17       80.86     69.92 o
  -2  33   3        9.42       45.40     70.92 o
   1  33   3       15.82       -4.97    132.56 o
 -10   0   4       15.32       45.04     83.96 o
  -9   0   4       93.64       44.43     45.56 o
  -8   0   4        4.53       23.17     33.94 o
  -7   0   4        2.17       12.28     30.69 o
  -6   0   4     1109.24     1045.11    110.66 o
  -5   0   4        0.98       30.87     54.92 o
  -4   0   4     1064.58     1163.17     64.34 o
  -3   0   4      469.53      536.52     71.65 o
  -2   0   4      249.98      214.16     38.34 o
  -1   0   4      132.66      112.75     23.97 o
   0   0   4      846.90     1005.44    103.78 o
   1   0   4        0.42       -0.20     14.02 o
   2   0   4      178.79      190.47     52.35 o
   3   0   4       26.93       30.40     37.74 o
   4   0   4     1180.92     1305.26     79.48 o
   5   0   4        5.75      -29.87     29.87 o
   6   0   4      239.63      176.12     53.98 o
   7   0   4       41.04      -50.65     91.96 o
   8   0   4        0.08      420.21    179.29 o
 -10   1   4     1383.37     1194.94     96.58 o
  -9   1   4     1730.07     1752.78    109.97 o
  -8   1   4     1825.11     1977.64    114.76 o
  -7   1   4      244.89      260.54     41.23 o
  -6   1   4      995.43     1080.52     79.74 o
  -5   1   4     2280.22     2234.89     93.13 o
  -4   1   4     5157.48     5126.42     82.52 o
  -3   1   4     3355.25     3447.65     74.90 o
  -2   1   4     8624.18     8530.98    113.35 o
  -1   1   4    21390.61    21230.14    188.48 o
   0   1   4     1981.46     1913.71     47.89 o
   1   1   4     2440.12     2422.71     49.72 o
   2   1   4      702.16      731.15     37.15 o
   3   1   4     3118.22     3137.86     79.37 o
   4   1   4     1778.87     1855.67     77.44 o
   5   1   4     1326.91     1303.96    100.55 o
   6   1   4      638.19      672.10     83.47 o
   7   1   4      642.00      612.13     64.00 o
   8   1   4      844.55     1067.10    241.59 o
 -10   2   4      133.94       94.72     44.40 o
  -9   2   4       10.21       51.08     31.74 o
  -8   2   4      316.02      343.84     45.82 o
  -7   2   4      118.71      129.34     39.55 o
  -6   2   4      248.40      256.08     42.30 o
  -5   2   4       92.25      138.24     32.62 o
  -4   2   4      905.96      986.24     51.78 o
  -3   2   4       49.97       41.14     19.63 o
  -2   2   4      605.42      647.91     50.73 o
  -1   2   4     2724.90     2649.75     79.96 o
   0   2   4      308.56      370.68     32.51 o
   1   2   4      598.67      708.93     38.82 o
   2   2   4       91.95      108.85     17.17 o
   3   2   4        4.29       16.36     16.69 o
   4   2   4       24.95       85.75     20.41 o
   5   2   4      148.00      185.84     38.16 o
   6   2   4       54.96       71.42     29.50 o
   7   2   4       25.51        6.15     51.80 o
 -10   3   4       12.45       13.42     61.26 o
  -9   3   4       10.63       -5.18     80.14 o
  -8   3   4      489.18      507.88     61.30 o
  -7   3   4        7.03       14.48     34.10 o
  -6   3   4      673.54      669.34     72.20 o
  -5   3   4       96.19       84.24     36.41 o
  -4   3   4      312.56      337.88     29.87 o
  -3   3   4      438.62      567.81     40.70 o
  -2   3   4      436.42      511.78     33.90 o
  -1   3   4     1463.57     1429.14     67.71 o
   0   3   4      256.22      338.49     34.61 o
   1   3   4      113.36      112.30     25.15 o
   2   3   4      129.24      127.34     22.94 o
   3   3   4        0.65       -2.55     12.66 o
   4   3   4      545.00      650.23     53.31 o
   5   3   4       94.25      119.92     26.20 o
   6   3   4        3.95       11.52     25.85 o
   7   3   4        4.76      -29.81     29.81 o
 -10   4   4      253.69      298.85     50.91 o
  -9   4   4        0.76       -7.52     29.02 o
  -8   4   4        3.97       44.92     28.70 o
  -7   4   4      356.41      297.86     47.61 o
  -6   4   4       61.69       64.52     30.36 o
  -5   4   4      128.29      137.32     39.32 o
  -4   4   4     4898.07     4841.53     89.84 o
  -3   4   4      104.86      167.42     24.07 o
  -2   4   4       53.88       73.85     16.75 o
  -1   4   4      503.55      487.32     47.57 o
   0   4   4       33.82       30.20     22.22 o
   1   4   4       25.65       13.90     21.53 o
   2   4   4     2018.32     1933.18     72.22 o
   3   4   4      336.83      355.33     36.14 o
   4   4   4      808.09      795.99     61.59 o
   5   4   4       65.57       89.56     26.09 o
   6   4   4      734.44      636.62     64.69 o
   7   4   4        0.20        6.13     32.34 o
 -10   5   4      423.72      509.67     94.45 o
  -9   5   4     1024.63     1165.09    101.39 o
  -8   5   4      646.28      675.94     66.69 o
  -7   5   4      769.28      864.83     74.10 o
  -6   5   4     2774.30     2857.97    118.96 o
  -5   5   4     4445.13     4460.39    139.76 o
  -4   5   4     1770.41     1695.59     57.91 o
  -3   5   4     2015.92     1929.23     68.12 o
  -2   5   4      298.62      282.91     33.36 o
  -1   5   4     6950.26     7144.16    128.31 o
   0   5   4     5331.73     5196.63    106.86 o
   1   5   4     3379.37     3193.06     62.05 o
   2   5   4     2326.47     2299.88     76.29 o
   3   5   4     1998.87     1954.48     86.05 o
   4   5   4     1938.73     1942.24     88.00 o
   5   5   4       57.94       70.20     32.66 o
   6   5   4      968.44     1237.71     95.39 o
   7   5   4      783.27      908.93     91.33 o
 -10   6   4      176.96       60.15     56.16 o
  -9   6   4      205.20      168.29     54.14 o
  -8   6   4      816.97      704.83     67.10 o
  -7   6   4      100.80       44.89     26.78 o
  -6   6   4       22.40       24.90     24.95 o
  -5   6   4       70.70      114.04     30.58 o
  -4   6   4       11.58        7.61     23.72 o
  -3   6   4       49.24       28.50     27.65 o
  -2   6   4      100.91       93.35     16.70 o
  -1   6   4      295.57      314.67     21.47 o
   0   6   4       19.88       56.33     26.30 o
   1   6   4        0.75       17.85     20.25 o
   2   6   4      128.83      157.77     25.37 o
   3   6   4       19.97       39.74     22.90 o
   4   6   4      123.13      150.24     24.62 o
   5   6   4      171.16      178.02     25.64 o
   6   6   4      713.12      683.61     63.97 o
   7   6   4        1.16      -17.02     42.15 o
 -10   7   4      140.33      241.60    131.40 o
  -9   7   4      454.77      385.24     60.34 o
  -8   7   4     1278.65     1406.37     96.24 o
  -7   7   4     3337.55     3456.81    130.67 o
  -6   7   4     6983.98     6930.84    165.11 o
  -5   7   4     3824.14     3847.15    123.45 o
  -4   7   4     3466.00     3254.48     83.98 o
  -3   7   4     7985.31     7758.37    119.51 o
  -2   7   4      591.38      524.12     33.04 o
  -1   7   4     2677.71     2527.39     57.07 o
   0   7   4      994.17      956.60     63.45 o
   1   7   4     6882.93     7135.13    128.77 o
   2   7   4     7227.97     7026.97    125.48 o
   3   7   4     2000.65     2041.08     86.23 o
   4   7   4     2367.49     2359.08     94.40 o
   5   7   4      195.83      254.24     45.91 o
   6   7   4      790.03     1006.58     93.10 o
   7   7   4      596.35      537.19    146.69 o
 -10   8   4        0.73      -10.60     76.88 o
  -9   8   4       69.10       -2.91     35.95 o
  -8   8   4      131.86      146.33     30.71 o
  -7   8   4       18.54       10.52     37.15 o
  -6   8   4      204.60      230.77     42.34 o
  -5   8   4       64.39       70.70     28.12 o
  -4   8   4        7.59       25.33     19.52 o
  -3   8   4       84.22       67.76     21.82 o
  -2   8   4      131.89      187.79     24.81 o
  -1   8   4      933.06      990.52     40.53 o
   0   8   4      113.90      135.80     18.73 o
   1   8   4       75.77       81.34     24.93 o
   2   8   4       55.15       40.73     23.80 o
   3   8   4       11.15        9.83     16.96 o
   4   8   4       42.18       42.27     28.38 o
   5   8   4       20.57       24.62     27.67 o
   6   8   4      242.36      291.66     42.79 o
   7   8   4        7.84        7.37     38.67 o
  -9   9   4      141.05      125.71     50.22 o
  -8   9   4      114.74       58.54     56.71 o
  -7   9   4       37.85        7.39     31.38 o
  -6   9   4      136.07      127.18     31.58 o
  -5   9   4      892.57      906.69     74.74 o
  -4   9   4     1100.66     1142.20     63.05 o
  -3   9   4      754.00      770.49     51.76 o
  -2   9   4      304.39      372.07     36.28 o
  -1   9   4       51.18       61.05     16.53 o
   0   9   4     2338.84     2226.50     65.99 o
   1   9   4      165.06      152.69     27.95 o
   2   9   4        8.26       22.20     22.31 o
   3   9   4       92.00      115.42     27.70 o
   4   9   4       17.29       47.36     23.49 o
   5   9   4        4.03       29.08     22.77 o
   6   9   4        0.37       17.63     33.16 o
   7   9   4       32.44      -17.72    106.38 o
  -9  10   4       33.83      -40.60     53.62 o
  -8  10   4     1294.40     1145.03    110.02 o
  -7  10   4      150.17      111.70     27.78 o
  -6  10   4      172.46      173.23     30.94 o
  -5  10   4      176.77      187.93     40.07 o
  -4  10   4       25.50       66.08     32.80 o
  -3  10   4      100.41      147.46     26.88 o
  -2  10   4     1598.82     1589.64     63.14 o
  -1  10   4      365.76      392.49     35.70 o
   0  10   4     5015.78     4960.95     92.34 o
   1  10   4      634.51      758.41     53.52 o
   2  10   4       23.71       44.86     23.67 o
   3  10   4        5.83       42.13     19.07 o
   4  10   4        0.04      -17.16     17.16 o
   5  10   4       27.33       31.91     24.55 o
   6  10   4       91.61       45.02     39.75 o
   7  10   4       25.83      -49.18     57.69 o
  -9  11   4      226.16      126.61     77.54 o
  -8  11   4      552.10      472.43     68.03 o
  -7  11   4      409.40      461.85     50.67 o
  -6  11   4     1048.80     1057.10     82.12 o
  -5  11   4     2226.99     2318.04    108.56 o
  -4  11   4     2184.07     2171.31     79.57 o
  -3  11   4     2078.93     2148.33     78.10 o
  -2  11   4      406.72      478.21     43.29 o
  -1  11   4     3061.98     2910.25     77.16 o
   0  11   4      354.83      326.48     34.73 o
   1  11   4      884.96      873.35     69.39 o
   2  11   4      930.13     1016.80     72.63 o
   3  11   4     1138.74     1229.44     76.29 o
   4  11   4      871.35      974.59     80.66 o
   5  11   4      637.70      617.73     59.94 o
   6  11   4      458.39      424.30     59.22 o
   7  11   4      128.45      126.32     35.93 o
  -9  12   4        1.70       19.37     38.62 o
  -8  12   4       32.05       20.95     55.13 o
  -7  12   4      128.85      102.80     32.63 o
  -6  12   4     1369.55     1272.57     89.76 o
  -5  12   4        0.04        8.12     22.11 o
  -4  12   4       47.48       52.03     22.87 o
  -3  12   4      234.94      233.52     32.16 o
  -2  12   4       18.25       -3.47     19.93 o
  -1  12   4        0.23       17.76     14.92 o
   0  12   4      158.58      152.12     22.50 o
   1  12   4       26.83       82.14     30.95 o
   2  12   4      130.50      187.46     30.35 o
   3  12   4        1.67        2.80     31.73 o
   4  12   4      297.33      266.12     40.07 o
   5  12   4       65.91       60.38     24.35 o
   6  12   4       17.78       38.23     35.69 o
   7  12   4        4.79        6.06     51.09 o
  -9  13   4      424.41      487.40     67.26 o
  -8  13   4      999.48     1067.78    106.39 o
  -7  13   4     2393.35     2263.32    154.35 o
  -6  13   4      457.76      515.67     60.92 o
  -5  13   4      305.08      446.20     50.05 o
  -4  13   4     2335.16     2298.28     84.59 o
  -3  13   4     9741.61     9237.54    153.77 o
  -2  13   4     8933.28     8629.90    137.78 o
  -1  13   4     3592.16     3643.54     88.87 o
   0  13   4     1970.39     1828.52     65.70 o
   1  13   4     4512.30     4170.97    121.66 o
   2  13   4     1273.21     1350.74     81.76 o
   3  13   4       90.47       89.77     26.26 o
   4  13   4      690.45      784.49     72.77 o
   5  13   4     2028.76     2108.43    115.70 o
   6  13   4     1059.56      970.21     96.59 o
   7  13   4      416.03      455.70     86.70 o
  -9  14   4       10.51      -49.23     83.80 o
  -8  14   4       44.34       51.81     38.05 o
  -7  14   4       74.98       35.77     31.91 o
  -6  14   4       68.32       63.34     35.00 o
  -5  14   4       29.79       39.77     22.64 o
  -4  14   4      630.60      602.64     48.45 o
  -3  14   4      200.57      233.90     34.60 o
  -2  14   4      165.32      126.14     27.93 o
  -1  14   4       40.39       62.64     28.95 o
   0  14   4       19.11       14.35     16.42 o
   1  14   4      297.24      320.33     44.70 o
   2  14   4      315.77      350.88     50.45 o
   3  14   4      317.11      315.41     48.77 o
   4  14   4      150.45      185.94     34.00 o
   5  14   4      140.48      121.24     56.17 o
   6  14   4       23.27       30.69     38.36 o
   7  14   4       57.60       42.19    144.65 o
  -9  15   4      398.37      305.76     58.92 o
  -8  15   4      604.49      662.45     91.74 o
  -7  15   4      764.13      755.87     91.32 o
  -6  15   4      380.88      427.60     53.75 o
  -5  15   4       15.10       14.56     21.69 o
  -4  15   4      208.33      257.74     32.45 o
  -3  15   4      856.15      931.26     63.30 o
  -2  15   4      625.43      671.22     52.08 o
  -1  15   4     1240.34     1245.19     62.18 o
   0  15   4      426.57      449.22     48.06 o
   1  15   4      653.46      663.79     71.91 o
   2  15   4     1045.47     1108.90     90.71 o
   3  15   4        6.76       -3.67     21.27 o
   4  15   4      467.16      511.92     56.92 o
   5  15   4      330.15      428.14     58.85 o
   6  15   4      401.98      511.48     67.44 o
   7  15   4       75.60      113.34     85.17 o
  -9  16   4        1.96        9.94     59.98 o
  -8  16   4       12.22      -34.06     34.06 o
  -7  16   4       13.37      -31.12     54.72 o
  -6  16   4       36.92       54.45     36.63 o
  -5  16   4       88.08       90.67     37.46 o
  -4  16   4     1682.21     1638.68     75.41 o
  -3  16   4       94.31      101.49     20.95 o
  -2  16   4       16.61        9.21     24.40 o
  -1  16   4        3.59       -3.61     19.44 o
   0  16   4      533.40      501.09     49.28 o
   1  16   4       35.10       21.75     24.64 o
   2  16   4       26.57       41.26     41.44 o
   3  16   4      348.94      391.07     51.52 o
   4  16   4      196.88      193.10     33.33 o
   5  16   4       78.26       91.36     38.37 o
   6  16   4      230.17      259.65     52.08 o
  -8  17   4      301.81      221.80     46.45 o
  -7  17   4        8.87      -24.71     36.74 o
  -6  17   4       89.59       67.09     66.01 o
  -5  17   4      123.92      156.82     27.84 o
  -4  17   4      195.02      215.06     34.25 o
  -3  17   4      266.23      293.99     33.24 o
  -2  17   4      737.61      776.34     56.09 o
  -1  17   4     2695.65     2586.64     83.45 o
   0  17   4      346.07      348.63     55.12 o
   1  17   4      815.02      721.48     75.73 o
   2  17   4        5.69       16.55     25.43 o
   3  17   4      285.17      329.05     46.61 o
   4  17   4       36.11       53.98     45.14 o
   5  17   4      114.12      115.27     39.71 o
   6  17   4      349.36      302.53     58.69 o
  -8  18   4       15.53      -21.46     49.84 o
  -7  18   4      259.00      196.74     48.55 o
  -6  18   4      328.58      244.60     49.28 o
  -5  18   4        1.50        7.98     30.82 o
  -4  18   4      381.31      375.78     41.18 o
  -3  18   4      688.35      740.47     58.40 o
  -2  18   4      758.07      744.54     52.45 o
  -1  18   4      235.74      233.88     36.31 o
   0  18   4      478.95      486.02     62.72 o
   1  18   4      149.97      166.10     40.74 o
   2  18   4      174.86      208.28     37.40 o
   3  18   4       88.53       99.06     42.42 o
   4  18   4       13.57      -12.24     28.20 o
   5  18   4        0.19       32.24     36.56 o
   6  18   4        0.06       43.31     38.51 o
  -8  19   4      929.59      988.46    133.86 o
  -7  19   4      840.64      799.73     95.26 o
  -6  19   4     3034.45     3329.22    179.52 o
  -5  19   4      426.76      531.93     63.16 o
  -4  19   4     1631.78     1653.90     92.64 o
  -3  19   4     1723.09     1764.46     95.57 o
  -2  19   4       25.18       46.41     25.30 o
  -1  19   4     1919.47     1917.11     95.66 o
   0  19   4      939.58      954.43     85.98 o
   1  19   4     4321.08     4045.87    152.97 o
   2  19   4     1462.38     1574.51    110.84 o
   3  19   4     1017.15     1059.35     89.67 o
   4  19   4     2261.92     2213.89    139.99 o
   5  19   4      826.70      723.32     67.65 o
   6  19   4      471.80      478.72     82.03 o
  -8  20   4       71.06       21.97     64.53 o
  -7  20   4       27.97       38.40     37.25 o
  -6  20   4        7.55      -13.89     31.63 o
  -5  20   4        0.08       12.03     29.08 o
  -4  20   4      381.09      435.85     45.03 o
  -3  20   4       29.97       12.91     20.46 o
  -2  20   4      502.81      544.54     53.90 o
  -1  20   4       51.23       40.49     22.08 o
   0  20   4       29.04       97.92     39.19 o
   1  20   4        5.51      -37.41     37.41 o
   2  20   4      151.69      180.02     36.61 o
   3  20   4       75.79      115.09     48.53 o
   4  20   4      265.84      285.22     49.33 o
   5  20   4      305.22      272.29     39.97 o
   6  20   4      202.37      164.43     47.37 o
  -8  21   4      361.15      307.20     77.00 o
  -7  21   4      278.57      201.02     50.95 o
  -6  21   4      766.66      878.94     99.75 o
  -5  21   4     1325.01     1431.18    185.22 o
  -4  21   4     1785.39     1801.85    102.43 o
  -3  21   4      223.47      252.71     37.79 o
  -2  21   4      798.81      767.59     64.02 o
  -1  21   4      501.13      607.15     94.60 o
   0  21   4       24.83       62.08     24.71 o
   1  21   4      577.62      684.23     74.56 o
   2  21   4     1055.83      928.92     84.47 o
   3  21   4      883.86      855.38     79.93 o
   4  21   4      223.62      302.00     42.21 o
   5  21   4       25.60       23.36     38.69 o
  -7  22   4       68.98       24.83     37.75 o
  -6  22   4        2.51      -24.09     33.67 o
  -5  22   4        2.19      -26.05     27.63 o
  -4  22   4       12.13       -5.59     24.10 o
  -3  22   4       15.26      -25.54     29.12 o
  -2  22   4      643.95      668.78     87.66 o
  -1  22   4       87.28      131.06     53.53 o
   0  22   4      444.97      428.81     70.32 o
   1  22   4      270.02      292.83     42.92 o
   2  22   4      201.75      106.64     42.24 o
   3  22   4      138.82      138.08     31.46 o
   4  22   4        3.68       52.33     30.02 o
   5  22   4        4.52       26.84     36.21 o
  -7  23   4       58.92       65.66     44.33 o
  -6  23   4       10.94      -26.83     34.44 o
  -5  23   4      133.10      148.97     35.97 o
  -4  23   4       38.76       21.83     24.30 o
  -3  23   4      106.49      101.14     29.88 o
  -2  23   4       82.20       72.03     59.83 o
  -1  23   4       47.91       61.38     45.66 o
   0  23   4       52.55       96.75     45.99 o
   1  23   4      126.33      163.47     30.71 o
   2  23   4      795.12      740.90     72.07 o
   3  23   4      466.88      473.74     54.93 o
   4  23   4      511.31      517.91     60.84 o
   5  23   4        0.08       87.77     35.48 o
  -7  24   4       64.78       99.27     46.68 o
  -6  24   4      180.07      207.43     83.46 o
  -5  24   4      105.66      110.21     55.50 o
  -4  24   4        2.04      -13.60     44.14 o
  -3  24   4      270.91      260.77     31.94 o
  -2  24   4      191.81      228.82     56.09 o
  -1  24   4        0.67      -26.82     53.81 o
   0  24   4       23.74      114.94     49.62 o
   1  24   4      473.73      417.17     70.75 o
   2  24   4      157.50      176.18     35.13 o
   3  24   4        7.66        5.66     48.12 o
   4  24   4      477.59      508.62     67.44 o
   5  24   4       29.60       34.47     58.99 o
  -7  25   4      715.17      658.78    364.37 o
  -6  25   4      570.65      326.74     93.82 o
  -5  25   4     1072.78      961.97    109.59 o
  -4  25   4      689.93      697.50     82.36 o
  -3  25   4     1320.25     1312.23    103.45 o
  -2  25   4      717.52      733.57    104.86 o
  -1  25   4      569.69      766.97    104.45 o
   0  25   4     1675.50     1595.67    188.18 o
   1  25   4      560.91      601.17     91.55 o
   2  25   4      318.84      273.10     50.65 o
   3  25   4      189.20      269.63     35.14 o
   4  25   4      461.55      441.15     67.64 o
  -6  26   4      145.27      168.69     44.10 o
  -5  26   4       29.32       87.79     56.70 o
  -4  26   4        2.57       64.97     27.77 o
  -3  26   4        7.12      194.53     34.34 o
  -2  26   4       76.47      111.28     42.96 o
  -1  26   4      144.87      204.88     51.53 o
   0  26   4      354.25      333.37     59.12 o
   1  26   4      486.19      495.49     78.42 o
   2  26   4      418.28      407.41     69.94 o
   3  26   4       34.40        4.29     59.89 o
   4  26   4       70.35      199.64     41.51 o
  -6  27   4      410.36      504.52     72.70 o
  -5  27   4      570.50      483.64     69.98 o
  -4  27   4      629.69      668.47     74.68 o
  -3  27   4      475.97      431.66     80.88 o
  -2  27   4      964.82     1135.74    127.86 o
  -1  27   4     2371.11     2108.55    174.56 o
   0  27   4     1019.46     1097.15    118.61 o
   1  27   4        2.83      -31.02     42.70 o
   2  27   4      116.07       83.66     66.68 o
   3  27   4      295.30      310.76     51.82 o
  -6  28   4      142.12      172.33     64.95 o
  -5  28   4        1.72       -7.35     46.88 o
  -4  28   4       11.45       21.22     49.91 o
  -3  28   4       52.28       49.48     97.69 o
  -2  28   4      131.87      121.25     91.46 o
  -1  28   4      210.40      230.09     80.34 o
   0  28   4        2.88       86.25     71.80 o
   1  28   4      141.45      136.55     57.11 o
   2  28   4       31.95      194.77     51.18 o
   3  28   4      318.50      555.75     80.20 o
  -5  29   4       41.12       82.30     66.45 o
  -4  29   4        4.62      -34.23     59.49 o
  -3  29   4       18.27       45.93     53.07 o
  -2  29   4       51.21      157.49     61.62 o
  -1  29   4       45.28      108.46     54.86 o
   0  29   4        0.63      -46.76     46.76 o
   1  29   4        7.07       55.27     68.40 o
   2  29   4      177.88      304.22     59.06 o
  -4  30   4      448.45      696.93    132.23 o
  -3  30   4      209.15      199.08     56.86 o
  -2  30   4      106.72      163.73     59.76 o
  -1  30   4       14.51       20.82     62.04 o
   0  30   4       41.68      171.86     59.56 o
   1  30   4        1.15      -63.86     63.86 o
  -4  31   4      295.25      425.18     93.79 o
  -3  31   4      517.26      420.62    224.69 o
  -2  31   4      572.87      614.73     81.71 o
  -1  31   4      685.44      452.43    110.86 o
   0  31   4        4.95      197.39    124.27 o
   0  32   4      223.48      509.36    125.60 o
 -10   1   5       77.94      110.08     71.75 o
  -9   1   5      237.52      222.45     54.66 o
  -8   1   5      341.20      348.05     43.21 o
  -7   1   5      483.30      506.70     54.48 o
  -6   1   5      911.08      898.49     86.71 o
  -5   1   5       19.15       48.50     35.75 o
  -4   1   5      116.84       99.97     27.55 o
  -3   1   5        0.27      -20.37     26.60 o
  -2   1   5     1342.08     1365.18     55.08 o
  -1   1   5      173.50      141.08     44.03 o
   0   1   5      229.12      275.89     54.23 o
   1   1   5      297.53      331.60     52.33 o
   2   1   5       60.45       98.43     45.07 o
   3   1   5       75.23       72.48     24.43 o
   4   1   5      126.17      139.06     38.50 o
   5   1   5        2.41       -0.50     26.07 o
   6   1   5      679.96      621.59    105.95 o
   7   1   5       47.92       32.14     34.89 o
 -10   2   5      485.20      388.24     62.82 o
  -9   2   5     1314.59     1344.67    117.82 o
  -8   2   5      654.78      673.09     70.95 o
  -7   2   5       10.47       16.61     33.31 o
  -6   2   5      835.05      879.83     77.05 o
  -5   2   5      757.97      783.28     71.01 o
  -4   2   5      142.75      141.92     27.16 o
  -3   2   5      856.19      793.82     53.47 o
  -2   2   5       81.25       80.07     28.26 o
  -1   2   5     2517.48     2558.48    120.87 o
   0   2   5      153.88      166.42     48.13 o
   1   2   5      134.11      135.98     43.68 o
   2   2   5      573.60      593.08     61.75 o
   3   2   5     1077.37     1144.28     98.39 o
   4   2   5     2446.71     2512.63    136.40 o
   5   2   5        1.97      -12.09     26.31 o
   6   2   5      705.41      738.07     83.90 o
   7   2   5      404.73      457.81     45.18 o
 -10   3   5        1.58       10.57     70.52 o
  -9   3   5      253.94      235.37     36.77 o
  -8   3   5      216.38      261.45     37.07 o
  -7   3   5      206.86      201.29     53.08 o
  -6   3   5      116.46      136.68     31.15 o
  -5   3   5     1165.29     1268.59     89.02 o
  -4   3   5      815.25      873.25     47.40 o
  -3   3   5       33.36       37.87     24.65 o
  -2   3   5      172.65      163.98     37.07 o
  -1   3   5        8.34       43.86     19.97 o
   0   3   5       86.74      -25.85     31.65 o
   1   3   5      233.46      237.56     46.65 o
   2   3   5       47.61       -6.15     25.96 o
   3   3   5       44.92       89.12     28.73 o
   4   3   5      304.82      337.70     46.50 o
   5   3   5       38.89       62.93     41.76 o
   6   3   5       19.89       12.07     31.93 o
   7   3   5       20.27      -44.11     44.11 o
 -10   4   5      544.06      673.29     79.40 o
  -9   4   5      332.37      325.48     54.50 o
  -8   4   5      176.88      211.25     49.47 o
  -7   4   5     1165.04     1311.54     95.19 o
  -6   4   5      207.49      200.74     42.35 o
  -5   4   5     2322.05     2272.23    105.48 o
  -4   4   5      849.52      905.57     54.02 o
  -3   4   5      103.02       60.32     21.83 o
  -2   4   5      310.99      298.60     45.32 o
  -1   4   5     4481.44     4133.98    104.84 o
   0   4   5     1044.83      957.80     82.35 o
   1   4   5      244.52      255.03     47.08 o
   2   4   5      803.13      825.13     69.46 o
   3   4   5       60.79       57.47     33.62 o
   4   4   5      336.79      475.30     57.74 o
   5   4   5      445.89      493.98     61.42 o
   6   4   5      257.09      290.19     44.52 o
   7   4   5      327.40      167.75     68.64 o
 -10   5   5      328.17      312.67    147.61 o
  -9   5   5        0.15      -16.49     43.91 o
  -8   5   5        0.24        2.56     51.92 o
  -7   5   5        8.83       80.91     26.76 o
  -6   5   5       58.29       34.52     26.24 o
  -5   5   5      747.40      750.92     68.81 o
  -4   5   5       24.66      -13.98     28.23 o
  -3   5   5      331.44      364.63     52.58 o
  -2   5   5       31.95       78.00     33.20 o
  -1   5   5       65.32       65.58     30.01 o
   0   5   5      109.85      114.58     17.56 o
   1   5   5      197.84      207.10     43.65 o
   2   5   5      651.38      644.27     56.49 o
   3   5   5       41.38       47.88     35.81 o
   4   5   5      220.14      217.54     41.75 o
   5   5   5        8.72       30.45     31.50 o
   6   5   5       21.26      -31.57     31.57 o
   7   5   5       21.74      145.31     61.75 o
 -10   6   5        6.53      -62.30     62.30 o
  -9   6   5       18.39      -34.72     35.99 o
  -8   6   5        1.14      -11.80     26.62 o
  -7   6   5       23.93       69.97     27.38 o
  -6   6   5       83.61       34.73     38.97 o
  -5   6   5      166.10      156.54     63.77 o
  -4   6   5      235.91      266.09     27.87 o
  -3   6   5      538.26      566.96     41.95 o
  -2   6   5     1237.65     1183.89     77.73 o
  -1   6   5       16.74       35.55     29.17 o
   0   6   5       23.85       36.37     20.90 o
   1   6   5        3.41      -21.42     26.70 o
   2   6   5       73.12      -13.56     37.48 o
   3   6   5       39.28       34.08     26.44 o
   4   6   5       36.64       62.66     46.65 o
   5   6   5      157.78      160.30     55.76 o
   6   6   5        0.17       25.40     39.78 o
   7   6   5       95.99       31.63     64.79 o
 -10   7   5       70.58      -23.53     63.96 o
  -9   7   5      150.50      156.37     34.72 o
  -8   7   5      543.44      567.57     60.69 o
  -7   7   5      198.20      203.20     40.52 o
  -6   7   5      183.87      250.38     35.71 o
  -5   7   5       44.70       50.21     33.67 o
  -4   7   5     1437.85     1592.80     67.63 o
  -3   7   5       19.24      -13.30     31.22 o
  -2   7   5     1062.89     1013.78     73.76 o
  -1   7   5      173.04      182.46     36.83 o
   0   7   5      373.26      444.86     45.89 o
   1   7   5       42.66       94.42     26.07 o
   2   7   5     1899.66     2075.89    126.43 o
   3   7   5      347.29      332.21     49.66 o
   4   7   5      630.19      603.97     61.50 o
   5   7   5        4.11       13.01     25.27 o
   6   7   5       45.13       19.69     52.15 o
   7   7   5       41.21      -35.58     70.75 o
  -9   8   5       79.51       28.56     42.58 o
  -8   8   5       88.17      104.34     31.25 o
  -7   8   5      426.74      482.05     54.26 o
  -6   8   5      545.97      593.54     62.07 o
  -5   8   5      509.03      619.52     62.23 o
  -4   8   5      147.41      180.02     23.06 o
  -3   8   5      673.00      685.64     51.36 o
  -2   8   5      754.15      769.32     67.04 o
  -1   8   5      204.28      142.95     38.66 o
   0   8   5      832.55      836.44     62.26 o
   1   8   5      829.73      797.45     54.20 o
   2   8   5      111.79      121.74     33.53 o
   3   8   5      969.63     1001.32     87.08 o
   4   8   5       17.22       49.11     31.48 o
   5   8   5        1.45       26.92     33.05 o
   6   8   5      225.59      290.65     73.72 o
  -9   9   5      139.09      150.99     44.50 o
  -8   9   5       73.16       50.99     53.88 o
  -7   9   5      709.59      699.95     67.93 o
  -6   9   5       19.06       54.27     21.55 o
  -5   9   5        3.86      -28.08     37.63 o
  -4   9   5       40.91       77.47     16.41 o
  -3   9   5       34.91       36.80     35.51 o
  -2   9   5       27.18       64.15     48.58 o
  -1   9   5       61.05       53.33     28.55 o
   0   9   5     1674.61     1549.25     83.68 o
   1   9   5      340.98      376.15     44.90 o
   2   9   5      454.12      533.15     64.28 o
   3   9   5      271.87      313.14     45.55 o
   4   9   5        8.97       23.08     25.24 o
   5   9   5        0.98       31.65     32.09 o
   6   9   5       21.11       63.74     57.54 o
  -9  10   5      226.38      161.30     66.49 o
  -8  10   5      241.11      170.04     40.59 o
  -7  10   5      388.13      464.88     53.32 o
  -6  10   5     1170.96     1129.11     86.62 o
  -5  10   5       87.78       98.43     25.75 o
  -4  10   5     2427.47     2214.99     76.32 o
  -3  10   5     2348.01     2322.49    111.18 o
  -2  10   5        7.17        0.81     28.54 o
  -1  10   5      531.86      597.76     59.49 o
   0  10   5      558.42      580.19     51.33 o
   1  10   5     4032.35     3989.23    118.73 o
   2  10   5      495.54      557.25     64.55 o
   3  10   5      193.16      285.52     44.15 o
   4  10   5      722.41      712.10     88.26 o
   5  10   5      303.78      413.28     63.67 o
   6  10   5      301.98      245.92     52.80 o
  -9  11   5      312.70      295.05     98.52 o
  -8  11   5       85.62       72.68     68.26 o
  -7  11   5     1735.66     1774.34    109.39 o
  -6  11   5       18.73      -11.52     23.27 o
  -5  11   5       35.23       47.57     26.60 o
  -4  11   5      548.53      550.52     43.15 o
  -3  11   5       47.35       83.21     32.46 o
  -2  11   5     2405.43     2332.19    111.40 o
  -1  11   5        1.76       28.58     23.93 o
   0  11   5       12.21       50.11     22.22 o
   1  11   5      755.68      824.07     66.97 o
   2  11   5       31.13       43.11     33.64 o
   3  11   5        2.76       17.93     27.44 o
   4  11   5        5.50       10.81     32.85 o
   5  11   5      213.56      136.68     41.99 o
   6  11   5      373.91      309.61     51.53 o
  -9  12   5      285.23      179.67    101.09 o
  -8  12   5      217.43      257.99     55.15 o
  -7  12   5      382.61      357.02     57.47 o
  -6  12   5      818.43      843.94     72.50 o
  -5  12   5      220.35      187.48     33.43 o
  -4  12   5      622.31      729.73     57.77 o
  -3  12   5      125.33      111.24     33.87 o
  -2  12   5        2.32        8.88     24.73 o
  -1  12   5       70.77       64.25     27.89 o
   0  12   5       19.93       16.53     28.99 o
   1  12   5      323.32      348.01     44.73 o
   2  12   5      237.62      258.54     29.95 o
   3  12   5      163.54      164.07     41.56 o
   4  12   5       63.27       80.36     47.31 o
   5  12   5      100.69      124.76     35.61 o
   6  12   5      210.92       24.45     64.78 o
  -9  13   5       15.96      -35.52     49.48 o
  -8  13   5       25.56      -32.89     71.25 o
  -7  13   5      413.74      438.00     70.10 o
  -6  13   5      186.48      290.59     52.71 o
  -5  13   5       70.03       99.92     29.16 o
  -4  13   5      433.43      446.84     39.28 o
  -3  13   5        9.09       23.64     23.29 o
  -2  13   5       66.55       68.35     43.15 o
  -1  13   5      610.88      598.85     55.33 o
   0  13   5     1415.73     1450.93     94.64 o
   1  13   5      208.81      183.76     34.98 o
   2  13   5       35.35      114.66     40.50 o
   3  13   5       56.81       71.08     31.28 o
   4  13   5       59.34       49.29     47.98 o
   5  13   5        0.14       50.66     68.64 o
   6  13   5       13.44       61.21     51.12 o
  -9  14   5       82.66       30.51     62.80 o
  -8  14   5      189.28      276.51     56.19 o
  -7  14   5        3.56       25.63     28.22 o
  -6  14   5       46.26       35.20     52.92 o
  -5  14   5      149.25      152.55     25.46 o
  -4  14   5      136.45      123.17     24.47 o
  -3  14   5      305.77      332.70     47.72 o
  -2  14   5       22.54       74.25     27.27 o
  -1  14   5     3395.50     3260.01    110.08 o
   0  14   5      154.86      145.91     36.89 o
   1  14   5       45.16       83.79     22.55 o
   2  14   5      964.27     1103.78     85.67 o
   3  14   5        5.40      -51.18     51.18 o
   4  14   5      758.22      744.47     89.49 o
   5  14   5       24.54       15.46     33.53 o
   6  14   5      133.10      119.80     70.18 o
  -9  15   5       91.57       -5.97     67.94 o
  -8  15   5       33.28       65.23     41.09 o
  -7  15   5      143.12      125.85     38.02 o
  -6  15   5        1.02       19.63     30.91 o
  -5  15   5      322.48      356.78     40.29 o
  -4  15   5      327.84      362.14     43.46 o
  -3  15   5        7.96       -3.22     22.43 o
  -2  15   5        5.08        4.63     21.35 o
  -1  15   5       42.72       40.83     26.87 o
   0  15   5       61.86       87.69     26.45 o
   1  15   5       34.11       71.81     34.02 o
   2  15   5      362.49      355.24     76.72 o
   3  15   5      171.42      143.29     53.96 o
   4  15   5      660.99      552.47     75.05 o
   5  15   5       51.75      125.83     74.57 o
  -9  16   5      370.75      545.48    100.74 o
  -8  16   5      931.46     1042.90    102.98 o
  -7  16   5     1763.73     1511.94    126.47 o
  -6  16   5      313.97      419.50     59.68 o
  -5  16   5      126.13      122.23     26.74 o
  -4  16   5       71.18      102.56     27.80 o
  -3  16   5     2754.28     2877.40    121.28 o
  -2  16   5     1081.97     1064.50     74.85 o
  -1  16   5      212.44      235.26     50.02 o
   0  16   5      403.26      312.95     51.22 o
   1  16   5     1479.41     1555.51    112.25 o
   2  16   5      214.83      197.20     32.62 o
   3  16   5       19.15       16.68     30.40 o
   4  16   5     1436.35     1266.39    119.66 o
   5  16   5      978.88     1019.09    102.04 o
  -8  17   5      104.28      127.38     46.49 o
  -7  17   5       53.66       -5.17     57.03 o
  -6  17   5      177.98      211.23     39.18 o
  -5  17   5      616.16      583.94     54.94 o
  -4  17   5      270.63      262.21     43.23 o
  -3  17   5     2115.86     2107.24    110.17 o
  -2  17   5      307.10      354.47     42.52 o
  -1  17   5        1.77       48.63     25.31 o
   0  17   5      104.40       85.76     49.95 o
   1  17   5      402.40      352.43     52.05 o
   2  17   5      318.11      403.94     51.57 o
   3  17   5       14.43       22.97     26.54 o
   4  17   5       38.18       39.00     43.00 o
   5  17   5        0.86       38.26     37.30 o
  -8  18   5      298.28      345.65     58.67 o
  -7  18   5      456.71      490.24    107.24 o
  -6  18   5        2.13      -14.05     33.98 o
  -5  18   5      876.80      908.67     77.40 o
  -4  18   5      990.89      974.04     95.98 o
  -3  18   5       32.76       70.29     24.55 o
  -2  18   5      495.27      474.38     49.74 o
  -1  18   5      492.56      579.68     69.72 o
   0  18   5      101.04      143.13     37.15 o
   1  18   5        3.18       83.37     29.80 o
   2  18   5      298.07      287.13     46.15 o
   3  18   5        1.25       21.14     25.96 o
   4  18   5      171.43      143.82     68.78 o
   5  18   5      523.35      523.00     83.95 o
  -8  19   5      101.36      -49.98     49.98 o
  -7  19   5       20.43       70.99     44.34 o
  -6  19   5       41.62       70.06     34.44 o
  -5  19   5      208.63      219.02     50.71 o
  -4  19   5      112.19       67.96     34.43 o
  -3  19   5      108.95      142.44     44.08 o
  -2  19   5      980.59     1117.41     93.76 o
  -1  19   5       90.33       88.06     39.84 o
   0  19   5      176.71      176.70     33.21 o
   1  19   5      296.67      261.93     51.38 o
   2  19   5        3.51        0.80     26.40 o
   3  19   5      327.11      278.51     50.29 o
   4  19   5      468.15      455.55     71.20 o
  -8  20   5       10.41       62.63     59.65 o
  -7  20   5       18.83        4.71     41.21 o
  -6  20   5      100.46      162.06     53.24 o
  -5  20   5      803.91      731.82     96.81 o
  -4  20   5        2.81        9.40     27.20 o
  -3  20   5        6.38       19.78     30.81 o
  -2  20   5        0.32      -15.08     74.14 o
  -1  20   5       43.39       65.18     29.82 o
   0  20   5      300.43      270.37     45.00 o
   1  20   5        0.73       17.48     49.98 o
   2  20   5        4.94      -24.75     24.75 o
   3  20   5      359.32      373.48     90.26 o
   4  20   5        0.33        6.59     39.07 o
  -8  21   5      224.12      335.04     68.60 o
  -7  21   5       49.80       48.14     51.76 o
  -6  21   5      354.22      348.44     78.36 o
  -5  21   5      240.76      259.97     98.11 o
  -4  21   5       98.24       82.88     32.76 o
  -3  21   5        1.01      -28.06     28.06 o
  -2  21   5       11.52      -47.28     85.86 o
  -1  21   5      283.71      343.08     69.57 o
   0  21   5      887.15      947.81     85.68 o
   1  21   5       48.08       85.50     33.21 o
   2  21   5       14.19       -6.09     34.51 o
   3  21   5      231.95      187.44     59.96 o
   4  21   5      302.72      293.19     50.16 o
  -7  22   5      999.56      822.76    110.44 o
  -6  22   5     1167.74      965.92    133.33 o
  -5  22   5      254.00      285.96     69.67 o
  -4  22   5      752.11      815.03     87.66 o
  -3  22   5     1540.70     1513.71    134.74 o
  -2  22   5      191.73      232.72     60.32 o
  -1  22   5      174.70      233.29     64.91 o
   0  22   5      225.77      249.29     46.35 o
   1  22   5      958.84     1047.60     90.46 o
   2  22   5     1126.38     1196.65     99.99 o
   3  22   5      523.90      518.85     75.17 o
   4  22   5      331.43      491.46     73.24 o
  -7  23   5      585.25      639.60    197.51 o
  -6  23   5      141.12      101.50     57.82 o
  -5  23   5       18.56       17.12    116.98 o
  -4  23   5      593.86      507.41     62.65 o
  -3  23   5        0.58       22.19     41.80 o
  -2  23   5      178.88      239.81     53.66 o
  -1  23   5      375.18      430.92     70.80 o
   0  23   5      354.67      354.94     70.07 o
   1  23   5      219.87      234.68     35.52 o
   2  23   5       51.10       -6.08     48.83 o
   3  23   5      493.13      485.31     52.55 o
  -7  24   5       17.54     -109.36    109.36 o
  -6  24   5     1331.55     1262.30    164.82 o
  -5  24   5      773.35      780.92    202.82 o
  -4  24   5      240.25      115.73     41.61 o
  -3  24   5        2.45      138.24     45.02 o
  -2  24   5       34.50       50.32     44.74 o
  -1  24   5     1443.07     1382.41    136.63 o
   0  24   5      752.26      709.63     90.94 o
   1  24   5      359.65      526.87    122.70 o
   2  24   5      241.93      265.18     58.49 o
   3  24   5      459.46      462.38     70.91 o
  -6  25   5      232.49      247.19    139.68 o
  -5  25   5       66.22        0.62    103.56 o
  -4  25   5      128.93      165.96     80.53 o
  -3  25   5       15.80       63.40     42.43 o
  -2  25   5       19.03      127.52     44.29 o
  -1  25   5      232.90      178.70    116.02 o
   0  25   5      218.62      241.11     55.98 o
   1  25   5      630.18      793.39     96.10 o
   2  25   5       22.20       78.93     86.83 o
   3  25   5       47.89      143.94     62.47 o
  -6  26   5        5.25       54.68     72.58 o
  -5  26   5        9.75        6.91     73.24 o
  -4  26   5       15.32      214.89     68.43 o
  -3  26   5       40.02       48.56     69.12 o
  -2  26   5        0.06      -27.34     42.98 o
  -1  26   5       86.09      111.99     45.25 o
   0  26   5        0.55       38.17     77.01 o
   1  26   5      172.79      159.42     74.20 o
   2  26   5        4.35       85.08     61.37 o
   3  26   5        0.32       56.67     62.97 o
  -5  27   5        8.84        9.94    102.07 o
  -4  27   5      168.39      366.52     87.49 o
  -3  27   5        1.20        4.94     73.85 o
  -2  27   5        0.15      136.05     70.50 o
  -1  27   5      370.10      333.79    110.28 o
   0  27   5        7.92       48.70     43.44 o
   1  27   5       70.65       26.21     58.56 o
   2  27   5       28.07      135.21     70.92 o
  -4  28   5      426.36      471.86     73.68 o
  -3  28   5      581.74      556.75     79.67 o
  -2  28   5      734.15      617.30     73.45 o
  -1  28   5     1230.73     1500.92    140.35 o
   0  28   5      243.45      252.43     58.12 o
   1  28   5      758.84      876.88    148.47 o
   2  28   5      269.36      357.58     70.26 o
  -4  29   5        0.72      -43.08     85.83 o
  -3  29   5       22.49       77.80     52.31 o
  -2  29   5      801.56      843.04     85.64 o
  -1  29   5      111.58      173.83     58.74 o
   0  29   5       70.39      -70.26     70.26 o
   1  29   5      100.90      242.25     87.16 o
  -4  30   5      684.61      465.94     93.12 o
  -3  30   5       94.06     -100.08    100.08 o
  -2  30   5     1250.65     1670.91    215.74 o
  -1  30   5      690.74      865.72     88.63 o
  -9   0   6      790.10      862.47    128.53 o
  -8   0   6       80.04      117.21    134.33 o
  -7   0   6       65.94       97.75     45.54 o
  -6   0   6      249.20      222.97     66.20 o
  -5   0   6     1886.31     2041.96    162.22 o
  -4   0   6       63.53      189.11     91.07 o
  -3   0   6      562.66      540.28     97.08 o
  -2   0   6     4968.64     4744.30    220.23 o
  -1   0   6     1876.78     1779.24    166.30 o
   0   0   6     2629.04     2578.00    196.29 o
   1   0   6       48.52       79.62     48.31 o
   2   0   6       20.82       52.55     46.01 o
   3   0   6       43.27      104.65     52.37 o
   4   0   6     1340.21     1466.28    369.34 o
   5   0   6       48.91       37.57     60.48 o
   6   0   6        9.48       44.87     48.00 o
 -10   1   6      130.48      142.83     79.87 o
  -9   1   6      224.42      259.43     46.76 o
  -8   1   6        1.70       45.60     37.02 o
  -7   1   6       87.80      112.22     52.18 o
  -6   1   6       28.60      111.01     38.97 o
  -5   1   6      996.21     1090.80     83.23 o
  -4   1   6      868.04      821.67    116.46 o
  -3   1   6      391.01      401.59     60.61 o
  -2   1   6     2856.96     2784.63    161.59 o
  -1   1   6     1323.18     1349.93    114.92 o
   0   1   6       90.83       37.19     41.60 o
   1   1   6       61.16       62.72     32.42 o
   2   1   6      145.99       85.66     38.51 o
   3   1   6      415.39      422.62     47.63 o
   4   1   6      519.22      547.14     65.77 o
   5   1   6      390.97      504.27     61.16 o
   6   1   6      191.43      240.08     55.57 o
 -10   2   6      109.52      332.39     89.48 o
  -9   2   6      444.63      444.03     93.29 o
  -8   2   6      170.28      162.52     41.03 o
  -7   2   6      159.76      137.73     36.88 o
  -6   2   6      218.99      264.27     36.35 o
  -5   2   6      477.07      526.17     73.17 o
  -4   2   6      246.37      231.84     71.68 o
  -3   2   6      279.95      283.46     62.40 o
  -2   2   6      386.04      410.25     62.72 o
  -1   2   6      800.40      702.73     74.19 o
   0   2   6       34.49       40.88     30.21 o
   1   2   6      143.03      123.68     40.16 o
   2   2   6      630.57      625.56     67.06 o
   3   2   6      579.96      592.10     81.60 o
   4   2   6      175.87      195.80     41.23 o
   5   2   6       16.53       22.73     32.26 o
   6   2   6      118.16       82.53     64.21 o
 -10   3   6        0.81      -15.37     42.92 o
  -9   3   6      320.00      285.02     54.17 o
  -8   3   6      236.16      216.53     45.80 o
  -7   3   6        3.68        0.09     25.11 o
  -6   3   6      151.45      181.96     32.87 o
  -5   3   6      536.53      492.24     73.70 o
  -4   3   6      489.45      472.44     93.28 o
  -3   3   6      647.00      662.75     69.61 o
  -2   3   6      147.30      154.37     43.67 o
  -1   3   6      565.97      530.91     65.79 o
   0   3   6      315.17      354.17     55.57 o
   1   3   6     1063.61     1078.52     86.05 o
   2   3   6       50.70       62.27     34.49 o
   3   3   6        2.14       16.66     30.23 o
   4   3   6       14.54       63.10     40.71 o
   5   3   6        0.89       21.59     45.63 o
   6   3   6        0.64      -58.33     58.33 o
 -10   4   6      350.45      238.48     79.37 o
  -9   4   6        4.10       82.27     71.29 o
  -8   4   6        3.10      -22.79     47.18 o
  -7   4   6      121.80      155.27     28.90 o
  -6   4   6       73.35       57.08     38.01 o
  -5   4   6      422.19      410.23     71.26 o
  -4   4   6      207.92      147.84     49.27 o
  -3   4   6      974.76      963.08     81.28 o
  -2   4   6     1924.25     1983.69    120.81 o
  -1   4   6     1132.20     1024.00     89.12 o
   0   4   6       54.19       58.24     36.10 o
   1   4   6      167.59      219.71     39.43 o
   2   4   6      479.25      475.97     62.92 o
   3   4   6      307.93      257.40     41.79 o
   4   4   6      686.82      552.61     63.88 o
   5   4   6       40.32       57.50     32.20 o
 -10   5   6        1.30      -62.80     62.80 o
  -9   5   6      292.99      338.28     49.44 o
  -8   5   6        7.84       26.49     31.03 o
  -7   5   6        3.92       52.87     31.42 o
  -6   5   6      451.79      485.76     86.04 o
  -5   5   6     1212.67     1303.00    114.40 o
  -4   5   6       72.75       83.87     46.33 o
  -3   5   6      305.51      376.38     53.45 o
  -2   5   6      424.48      438.89     60.97 o
  -1   5   6      632.82      695.36     74.76 o
   0   5   6      808.17      763.79     72.88 o
   1   5   6      442.65      439.97     48.86 o
   2   5   6       92.15      104.28     35.99 o
   3   5   6      105.24      119.81     30.65 o
   4   5   6      327.65      317.05     65.63 o
   5   5   6      121.38      122.97     39.22 o
 -10   6   6       31.83       91.45    145.67 o
  -9   6   6      230.34      324.95     73.61 o
  -8   6   6      129.35      193.23     39.77 o
  -7   6   6     2051.34     1889.67    138.23 o
  -6   6   6      714.78      664.03     82.08 o
  -5   6   6      769.13      802.35     94.34 o
  -4   6   6     1407.62     1395.47    113.98 o
  -3   6   6      336.88      345.17     51.01 o
  -2   6   6       23.21      105.45     35.45 o
  -1   6   6      105.20       92.56     38.65 o
   0   6   6      495.29      529.07     63.18 o
   1   6   6      736.68      713.79     79.95 o
   2   6   6      517.34      506.43     64.96 o
   3   6   6     1285.69     1225.73     96.80 o
   4   6   6      229.64      364.38     45.57 o
   5   6   6      227.77      141.35     46.67 o
  -9   7   6      140.13      132.51     36.35 o
  -8   7   6      182.47      197.41     54.34 o
  -7   7   6     1266.68     1339.15     81.12 o
  -6   7   6      474.53      503.06     71.23 o
  -5   7   6       45.91       55.97     45.35 o
  -4   7   6        4.17       -2.13     40.08 o
  -3   7   6      153.11      193.35     48.15 o
  -2   7   6       26.74       54.87     30.64 o
  -1   7   6     2035.93     1962.65    118.34 o
   0   7   6      771.76      763.28     73.76 o
   1   7   6     2671.51     2471.66    161.48 o
   2   7   6     2363.96     2255.10    139.44 o
   3   7   6      367.46      560.54     67.19 o
   4   7   6      409.45      457.49     53.60 o
   5   7   6       68.24       45.72     43.80 o
  -9   8   6       77.25       81.53     84.65 o
  -8   8   6      323.73      338.66     43.79 o
  -7   8   6      780.18      762.59     99.81 o
  -6   8   6      195.94      251.67     56.40 o
  -5   8   6      247.56      158.12     50.07 o
  -4   8   6        3.85       21.22     35.73 o
  -3   8   6       26.37       19.18     33.69 o
  -2   8   6      373.70      352.53     49.23 o
  -1   8   6      120.79      180.10     40.26 o
   0   8   6       99.79      135.23     33.29 o
   1   8   6      349.40      358.15     51.96 o
   2   8   6      167.35      204.66     53.37 o
   3   8   6      147.92      223.62     35.50 o
   4   8   6      144.00      109.86     40.85 o
   5   8   6      389.58      301.09    242.25 o
  -9   9   6       15.64       38.98     36.82 o
  -8   9   6      153.51      202.31     50.56 o
  -7   9   6       12.19        5.72     37.00 o
  -6   9   6      123.14      144.55     44.95 o
  -5   9   6      669.93      779.24     89.35 o
  -4   9   6      527.36      505.87     72.59 o
  -3   9   6      566.42      727.05     65.27 o
  -2   9   6      176.47      258.46     45.72 o
  -1   9   6       80.51      110.10     31.56 o
   0   9   6      171.75      208.40     36.04 o
   1   9   6      109.10      131.95     37.15 o
   2   9   6      156.98      197.94     40.75 o
   3   9   6      231.10      307.60     49.11 o
   4   9   6      142.02      152.37     63.93 o
   5   9   6      171.27      201.85     50.56 o
  -9  10   6       38.08      -41.48     43.68 o
  -8  10   6      119.14       88.01     92.71 o
  -7  10   6      258.30      235.84     57.89 o
  -6  10   6      897.65      934.93     98.37 o
  -5  10   6      601.49      652.98     81.35 o
  -4  10   6       20.77       39.80     25.44 o
  -3  10   6       79.27       98.11     33.55 o
  -2  10   6      471.26      468.67     58.87 o
  -1  10   6     1076.42      948.01     81.71 o
   0  10   6      828.19      762.46     82.05 o
   1  10   6      167.07      174.86     37.84 o
   2  10   6      578.01      593.78     73.40 o
   3  10   6      262.01      235.92     48.57 o
   4  10   6       65.35       41.72     36.10 o
   5  10   6       13.42      -44.57     51.32 o
  -9  11   6      441.69      500.08    160.40 o
  -8  11   6      207.34      248.56     49.37 o
  -7  11   6        0.66      -13.35     55.09 o
  -6  11   6      203.69      256.38     49.15 o
  -5  11   6       92.75      188.66     48.55 o
  -4  11   6        2.15       32.26     24.68 o
  -3  11   6       39.34       72.28     34.98 o
  -2  11   6       13.50        0.54     23.85 o
  -1  11   6      615.62      626.75     62.83 o
   0  11   6      100.73       63.98     42.65 o
   1  11   6      292.15      318.82     48.75 o
   2  11   6      129.87      172.43     44.33 o
   3  11   6        4.11       -9.88     50.59 o
   4  11   6      329.47      363.05     92.03 o
   5  11   6       20.98       24.92    110.75 o
  -9  12   6      378.50      214.08    122.95 o
  -8  12   6      478.79      499.89    101.32 o
  -7  12   6      429.01      399.49     61.24 o
  -6  12   6       17.17        3.82     35.36 o
  -5  12   6       97.49       88.90     39.23 o
  -4  12   6      653.19      666.25     65.98 o
  -3  12   6     1838.74     1738.88     97.30 o
  -2  12   6      321.97      420.14     50.64 o
  -1  12   6       11.31      -25.96     25.96 o
   0  12   6      967.66      911.09     88.36 o
   1  12   6       78.58       53.72     28.55 o
   2  12   6      190.77      162.03     50.19 o
   3  12   6      141.31      157.20     52.28 o
   4  12   6      571.49      547.28     75.82 o
   5  12   6      214.60      188.02     66.37 o
  -9  13   6       46.92      -96.44     96.44 o
  -8  13   6      107.66       11.44     47.83 o
  -7  13   6      673.60      756.06    112.22 o
  -6  13   6        7.72       34.60     36.04 o
  -5  13   6      327.92      381.63     56.95 o
  -4  13   6     1108.14     1032.94     81.20 o
  -3  13   6     3679.48     3383.46    124.88 o
  -2  13   6      897.17      977.41     71.25 o
  -1  13   6       11.30        1.91     43.98 o
   0  13   6      337.14      346.06     60.17 o
   1  13   6      291.21      337.68     42.91 o
   2  13   6       65.03       93.42     38.98 o
   3  13   6       29.83       78.57     63.43 o
   4  13   6     1068.42     1143.81    116.35 o
   5  13   6     1016.31     1275.22    248.22 o
  -8  14   6        1.52      -10.04     57.86 o
  -7  14   6       45.18       65.11     45.06 o
  -6  14   6       24.90       93.04     46.75 o
  -5  14   6       88.26       93.17     37.11 o
  -4  14   6      198.33      207.54     55.14 o
  -3  14   6      440.21      446.73     49.19 o
  -2  14   6     1364.97     1308.23     82.83 o
  -1  14   6      461.10      354.74     59.87 o
   0  14   6      168.07       98.84     63.75 o
   1  14   6      493.38      438.64     68.56 o
   2  14   6      172.34      192.40     52.97 o
   3  14   6       76.98      115.81     42.87 o
   4  14   6      107.99      167.95     82.51 o
   5  14   6      107.72      252.52    123.94 o
  -8  15   6      293.72      166.72     67.75 o
  -7  15   6      268.02      230.92     52.97 o
  -6  15   6      190.70      254.62     99.27 o
  -5  15   6       63.56       53.11     72.60 o
  -4  15   6      692.23      844.76     69.92 o
  -3  15   6      293.06      352.21     53.46 o
  -2  15   6      275.86      251.34     65.28 o
  -1  15   6     1332.94     1493.59    115.66 o
   0  15   6       89.21      132.05     67.30 o
   1  15   6      505.30      546.91     78.36 o
   2  15   6      267.17      214.62     53.94 o
   3  15   6        6.03      -36.29     36.29 o
   4  15   6      348.09      274.40     51.81 o
  -8  16   6       17.53      -43.74     54.68 o
  -7  16   6        0.03       14.77     43.98 o
  -6  16   6        3.66       54.69     44.41 o
  -5  16   6       39.45      110.52     60.99 o
  -4  16   6      215.58      259.85     47.18 o
  -3  16   6        6.75       -3.57     27.18 o
  -2  16   6      102.15      123.03     35.44 o
  -1  16   6      624.02      629.88     91.87 o
   0  16   6      209.85      167.67     50.00 o
   1  16   6      503.71      494.97     76.52 o
   2  16   6       50.76       23.93     38.60 o
   3  16   6      365.66      271.08     55.84 o
   4  16   6        9.88      126.11     37.46 o
  -8  17   6      136.61       23.34     74.87 o
  -7  17   6       78.74      120.52     46.92 o
  -6  17   6      121.74       70.54     58.36 o
  -5  17   6      360.30      365.87     88.11 o
  -4  17   6       16.00        9.96     43.82 o
  -3  17   6       17.81       31.37     25.05 o
  -2  17   6      101.16      133.58     35.25 o
  -1  17   6       34.78       55.96     44.39 o
   0  17   6      170.02       87.41     45.30 o
   1  17   6      272.95      222.26     64.62 o
   2  17   6       41.98       36.44     34.30 o
   3  17   6       18.93      117.73     40.34 o
   4  17   6       51.75       62.20     97.46 o
  -8  18   6      186.67      393.37    120.96 o
  -7  18   6      194.32      158.25     60.65 o
  -6  18   6       59.58       15.58     47.40 o
  -5  18   6      500.60      457.68     71.31 o
  -4  18   6     1002.10     1022.31     86.43 o
  -3  18   6       66.42       66.54     24.51 o
  -2  18   6      369.42      413.69     75.90 o
  -1  18   6       75.37      111.57     29.19 o
   0  18   6     1780.31     1597.26    137.13 o
   1  18   6      473.50      420.58     59.72 o
   2  18   6        6.44       56.07     65.61 o
   3  18   6       63.93      116.15     42.01 o
  -7  19   6      484.59      461.55     88.95 o
  -6  19   6      643.45      636.60     87.17 o
  -5  19   6       59.01      120.82     46.49 o
  -4  19   6      655.78      592.92    100.98 o
  -3  19   6      443.54      426.75     72.17 o
  -2  19   6      187.18      270.14     72.18 o
  -1  19   6      365.79      240.46     55.95 o
   0  19   6      333.53      314.92     52.66 o
   1  19   6     2155.34     1921.25    167.71 o
   2  19   6      217.64      243.69     66.81 o
   3  19   6        5.22       43.06     39.37 o
  -7  20   6      912.11      880.76    198.50 o
  -6  20   6      256.98      141.18     48.27 o
  -5  20   6      293.81      264.71     54.72 o
  -4  20   6      190.26      278.04     60.46 o
  -3  20   6        2.70      -33.55     42.24 o
  -2  20   6      343.37      361.38     56.98 o
  -1  20   6       18.19       58.65     30.39 o
   0  20   6      510.71      559.90     73.26 o
   1  20   6      150.33      261.00     50.13 o
   2  20   6      185.14      142.57     50.92 o
   3  20   6      725.97      500.50     66.15 o
  -7  21   6      224.15      204.56    210.44 o
  -6  21   6      446.23      431.39     93.45 o
  -5  21   6      126.54      120.08     40.93 o
  -4  21   6      311.62      189.86     49.13 o
  -3  21   6        4.39       91.28     66.34 o
  -2  21   6      959.09      878.69    101.49 o
  -1  21   6      634.60      625.71     82.89 o
   0  21   6      392.75      332.65     55.63 o
   1  21   6      309.09      312.36    102.36 o
   2  21   6      868.82      859.11    101.36 o
   3  21   6     1248.39     1489.96    186.91 o
  -7  22   6        4.86     -117.65    117.65 o
  -6  22   6       24.21        6.98     61.48 o
  -5  22   6       90.42        0.26     52.98 o
  -4  22   6       73.21      122.17    246.73 o
  -3  22   6        0.81      -17.82     79.55 o
  -2  22   6        5.10       36.84     48.17 o
  -1  22   6        0.33      -33.17     37.21 o
   0  22   6        3.94      -41.95     41.95 o
   1  22   6        4.28       51.60     45.87 o
   2  22   6       34.04       78.27     67.22 o
  -6  23   6       39.27      -48.62     63.15 o
  -5  23   6       47.73       31.11     47.23 o
  -4  23   6      388.77      203.32     80.35 o
  -3  23   6      137.15      416.36     69.18 o
  -2  23   6       30.12        0.73     48.31 o
  -1  23   6       29.60      -40.40     40.40 o
   0  23   6       90.69       46.86     92.67 o
   1  23   6       19.26      -43.46     43.46 o
   2  23   6       19.75      -39.77     58.66 o
  -6  24   6       32.56      -53.35     80.20 o
  -5  24   6      409.99      346.96     61.02 o
  -4  24   6      616.10      616.37    107.29 o
  -3  24   6       12.12       61.46     74.62 o
  -2  24   6        4.99       17.47     56.35 o
  -1  24   6      260.11      301.97     52.61 o
   0  24   6      206.73      235.04     67.99 o
   1  24   6       19.60      -49.30     50.44 o
   2  24   6      103.10      119.63     51.70 o
  -5  25   6      338.05       65.62    115.66 o
  -4  25   6      197.87      105.72    166.69 o
  -3  25   6      487.27      626.46     81.26 o
  -2  25   6       86.88      175.35     67.97 o
  -1  25   6      187.20      213.15     78.57 o
   0  25   6      590.72      667.79     98.68 o
  -5  26   6      213.39      -64.62     93.12 o
  -4  26   6      139.20        2.24     71.46 o
  -3  26   6      312.39      381.80    100.59 o
  -2  26   6      263.09      290.28     55.64 o
  -1  26   6      298.24      331.24     52.80 o
   0  26   6      141.14       86.86    107.04 o
  -4  27   6      223.80      234.63     92.79 o
  -3  27   6      305.21      293.18    101.65 o
  -2  27   6      651.61      721.82     76.69 o
  -1  27   6     1088.60      873.68     92.70 o
  -3  28   6      142.79      351.79     70.87 o
  -2  28   6       69.33       -4.21     92.63 o
  -1  28   6      528.08      414.25     85.17 o
  -9   1   7      505.84      471.64     58.27 o
  -8   1   7       44.09       48.06     53.28 o
  -7   1   7      230.86      172.20     57.69 o
  -6   1   7      327.40      308.25     73.87 o
  -5   1   7      216.72      308.04     68.55 o
  -4   1   7        0.81       56.79     45.81 o
  -3   1   7        4.38      -22.99     32.55 o
  -2   1   7     2391.28     2203.07    132.13 o
  -1   1   7      624.87      606.50     71.64 o
   0   1   7      317.23      327.58     52.90 o
   1   1   7      548.94      500.03     56.52 o
   2   1   7      205.39      209.82     36.02 o
   3   1   7      374.52      458.99     60.11 o
   4   1   7      411.44      419.70    110.88 o
  -9   2   7      207.98      632.77    186.26 o
  -8   2   7        6.32      120.07     47.11 o
  -7   2   7        7.96       55.71     47.91 o
  -6   2   7       23.53       73.35     50.44 o
  -5   2   7      331.72      483.69     87.77 o
  -4   2   7      462.54      544.80     88.34 o
  -3   2   7      388.24      294.86     54.53 o
  -2   2   7      638.64      627.65     73.02 o
  -1   2   7     1294.09     1055.88     94.02 o
   0   2   7       32.35       55.06     34.58 o
   1   2   7        6.85       29.57     29.99 o
   2   2   7      261.84      321.33     45.45 o
   3   2   7       56.33       95.91     33.46 o
   4   2   7      142.35      115.72     62.21 o
   5   2   7      114.24       88.48     64.29 o
  -9   3   7     1224.55     1192.84    132.34 o
  -8   3   7      538.23      652.04     89.56 o
  -7   3   7      943.99      958.60    119.64 o
  -6   3   7      783.76      833.83    110.54 o
  -5   3   7     1300.51     1350.94    144.77 o
  -4   3   7     2090.38     2126.03    174.85 o
  -3   3   7     1350.80     1276.64    114.03 o
  -2   3   7     3319.58     3357.71    168.70 o
  -1   3   7     1405.61     1359.10    101.32 o
   0   3   7     2287.20     2202.00    143.12 o
   1   3   7     1352.00     1434.29    124.51 o
   2   3   7     1702.15     1803.79    124.03 o
   3   3   7     2368.66     2334.84    200.56 o
   4   3   7      658.91      583.63     68.46 o
   5   3   7      616.97      577.63     82.19 o
  -9   4   7      435.91      643.64    378.79 o
  -8   4   7      234.91      224.44     66.78 o
  -7   4   7      695.14      849.77    104.07 o
  -6   4   7      407.64      494.66     88.47 o
  -5   4   7      818.27      885.78    114.33 o
  -4   4   7       57.34       96.65     49.80 o
  -3   4   7      207.39      156.16     39.02 o
  -2   4   7      143.78      127.57     51.48 o
  -1   4   7      168.37      202.56     37.15 o
   0   4   7      222.72      245.58     40.13 o
   1   4   7      266.54      212.80     43.63 o
   2   4   7       15.04       14.70     50.37 o
   3   4   7        1.12       57.60     41.57 o
   4   4   7       78.17       33.08     33.76 o
   5   4   7       24.27       98.09     62.97 o
  -9   5   7       25.92      174.85    144.49 o
  -8   5   7       12.34       38.81     48.33 o
  -7   5   7      152.66      194.59     58.93 o
  -6   5   7     1606.25     1496.21    146.53 o
  -5   5   7     1991.89     1949.61    170.57 o
  -4   5   7      931.05     1141.21    130.39 o
  -3   5   7      672.91      782.02     74.84 o
  -2   5   7     1045.89     1160.82     92.81 o
  -1   5   7      431.96      404.44     53.09 o
   0   5   7      655.49      706.82     71.27 o
   1   5   7      529.36      601.42     68.60 o
   2   5   7      339.97      447.57     57.36 o
   3   5   7      734.29      691.25    120.96 o
   4   5   7      268.65      345.04     67.60 o
  -9   6   7        4.63       11.53     69.59 o
  -8   6   7      101.68      175.80     56.30 o
  -7   6   7      516.99      420.64    109.28 o
  -6   6   7      169.21      270.30     72.00 o
  -5   6   7        6.36       62.04     40.45 o
  -4   6   7      106.91      206.62     57.43 o
  -3   6   7       19.43       -8.05     31.31 o
  -2   6   7      325.24      309.94     48.81 o
  -1   6   7       97.18      155.14     34.64 o
   0   6   7      501.16      506.96     52.33 o
   1   6   7        0.30      -19.01     67.83 o
   2   6   7      171.38      175.03     37.67 o
   3   6   7       19.13       72.33     35.61 o
   4   6   7        6.65       44.12     36.20 o
  -9   7   7        0.19      -28.34     70.25 o
  -8   7   7       20.62      -15.85     46.98 o
  -7   7   7      504.57      573.01     88.55 o
  -6   7   7      302.08      270.77     60.24 o
  -5   7   7      136.51      309.05     59.28 o
  -4   7   7        8.99      100.13     64.81 o
  -3   7   7      427.34      401.19     58.57 o
  -2   7   7      339.55      394.45     54.59 o
  -1   7   7        6.26       16.55     27.28 o
   0   7   7      138.08      201.83     66.91 o
   1   7   7      103.46       87.54     33.40 o
   2   7   7     1110.88     1082.40     96.19 o
   3   7   7        2.15       71.21     34.39 o
   4   7   7       20.57      -35.58     71.21 o
  -9   8   7      293.71      244.46     75.25 o
  -8   8   7       62.03       51.28     47.20 o
  -7   8   7      912.05      816.35    106.64 o
  -6   8   7      157.99      255.92     76.37 o
  -5   8   7      509.43      457.95     77.60 o
  -4   8   7       39.56       34.82     43.47 o
  -3   8   7      116.56       95.50     31.02 o
  -2   8   7       19.99       94.32     28.02 o
  -1   8   7      161.74      152.65     34.21 o
   0   8   7      198.63      200.84     42.11 o
   1   8   7       30.31      121.20     36.21 o
   2   8   7       83.31       27.57     33.10 o
   3   8   7       31.76      117.41     60.57 o
   4   8   7        5.60      100.27     71.42 o
  -9   9   7      205.25      -12.43    147.97 o
  -8   9   7      871.41     1048.83    109.39 o
  -7   9   7     2071.44     1907.08    161.49 o
  -6   9   7      548.32      659.10     89.25 o
  -5   9   7     2484.45     2415.51    183.74 o
  -4   9   7     2041.88     1965.62    161.08 o
  -3   9   7      956.10      913.85     79.60 o
  -2   9   7     2224.04     2180.11    127.97 o
  -1   9   7     1143.35     1248.33     91.57 o
   0   9   7     2110.59     1928.77    148.63 o
   1   9   7     1172.46     1266.34    104.84 o
   2   9   7     1076.56     1004.14     97.86 o
   3   9   7      152.65      108.44     46.13 o
   4   9   7      691.20      826.17    138.86 o
  -9  10   7      733.79      609.12     77.38 o
  -8  10   7       95.02      220.63     72.47 o
  -7  10   7      559.81      554.25     77.35 o
  -6  10   7      104.03      102.42     60.50 o
  -5  10   7      115.85      118.04     37.47 o
  -4  10   7     1391.47     1184.91    122.36 o
  -3  10   7      461.47      481.58     55.09 o
  -2  10   7       17.79       51.55     28.38 o
  -1  10   7        5.45       32.59     30.96 o
   0  10   7      502.57      499.36     65.46 o
   1  10   7      196.19      196.24     40.03 o
   2  10   7       41.34      122.88     32.65 o
   3  10   7       21.56        2.89     38.22 o
   4  10   7      170.88       -6.30    112.68 o
  -9  11   7      319.94      277.71    101.08 o
  -8  11   7      481.69      412.61    159.91 o
  -7  11   7     2042.44     2167.19    171.06 o
  -6  11   7       32.65      124.16     86.83 o
  -5  11   7       53.96       95.47     43.05 o
  -4  11   7      857.76      756.12     96.55 o
  -3  11   7      849.69      881.59     78.59 o
  -2  11   7     1196.35     1176.75     90.22 o
  -1  11   7      635.39      599.59     70.73 o
   0  11   7     1465.02     1431.96    114.87 o
   1  11   7      652.99      725.68     74.69 o
   2  11   7      818.63      742.63     95.09 o
   3  11   7      437.92      320.46     81.89 o
   4  11   7      163.84      285.33    118.97 o
  -8  12   7       61.08       36.69    113.32 o
  -7  12   7       80.63      115.63     66.11 o
  -6  12   7      302.61      321.37     59.57 o
  -5  12   7        0.33      -48.93     48.93 o
  -4  12   7      364.66      297.41    127.67 o
  -3  12   7      125.61      104.12     37.04 o
  -2  12   7      240.14      233.51     31.48 o
  -1  12   7        0.37       -8.09     38.06 o
   0  12   7      143.81      127.43     49.49 o
   1  12   7      257.74      267.91     84.23 o
   2  12   7       25.00       70.98     40.09 o
   3  12   7       60.14       28.75     38.84 o
   4  12   7        1.88      -55.34    110.69 o
  -8  13   7        2.33       29.37    270.09 o
  -7  13   7       32.47      169.72     55.45 o
  -6  13   7      405.46      458.86     69.41 o
  -5  13   7       14.81       98.79     51.27 o
  -4  13   7       73.03       68.74     53.09 o
  -3  13   7      181.10      258.89     35.10 o
  -2  13   7      209.49      222.32     45.37 o
  -1  13   7       15.65      -19.03     52.84 o
   0  13   7       81.98      105.33     34.97 o
   1  13   7        2.51       65.44     40.56 o
   2  13   7        6.41       42.06     37.53 o
   3  13   7       24.82      139.74     72.37 o
  -8  14   7       82.23      -45.74     64.78 o
  -7  14   7       16.78      -49.56     58.29 o
  -6  14   7        0.28      103.72     59.70 o
  -5  14   7       69.99      102.76     45.41 o
  -4  14   7       77.63       55.67     66.78 o
  -3  14   7      195.43      229.36     38.69 o
  -2  14   7      147.08      136.19     40.00 o
  -1  14   7      107.18      113.18     33.73 o
   0  14   7      118.69      154.73     52.23 o
   1  14   7       28.10      106.71     45.06 o
   2  14   7        2.27       41.33     39.55 o
   3  14   7        2.16      -23.73     52.42 o
  -8  15   7      396.39      474.28    166.20 o
  -7  15   7      186.84      249.94    102.78 o
  -6  15   7      403.62      339.98    100.23 o
  -5  15   7      866.27      897.80    108.87 o
  -4  15   7     1445.55     1410.54    127.80 o
  -3  15   7      533.83      512.70     51.28 o
  -2  15   7     1123.51      982.27     90.87 o
  -1  15   7      184.74      195.74     43.41 o
   0  15   7     1769.95     1610.60    143.47 o
   1  15   7      860.60      770.61     94.68 o
   2  15   7       41.10       80.30     43.74 o
   3  15   7     1440.22     1390.88    262.14 o
  -8  16   7      115.10      -56.01    108.37 o
  -7  16   7      503.03      424.42    138.43 o
  -6  16   7        5.17      154.38    236.78 o
  -5  16   7      149.51      175.90     44.48 o
  -4  16   7      421.34      379.28     64.34 o
  -3  16   7      321.57      275.13     66.35 o
  -2  16   7      410.01      340.80     50.79 o
  -1  16   7      435.68      550.41     72.92 o
   0  16   7       13.25       -6.02     48.17 o
   1  16   7      527.61      426.16     87.82 o
   2  16   7       70.39       64.29     42.33 o
  -7  17   7      207.61      247.36     50.08 o
  -6  17   7      135.53      134.43     55.53 o
  -5  17   7      522.09      690.82     99.39 o
  -4  17   7     1028.09      932.02     92.58 o
  -3  17   7     1299.64     1098.08    116.21 o
  -2  17   7     1140.25     1057.30    104.50 o
  -1  17   7      125.01      203.51     52.75 o
   0  17   7      573.53      458.90     73.23 o
   1  17   7     1540.28     1454.67    152.06 o
   2  17   7      686.70      684.70     77.75 o
  -7  18   7       43.67       53.35     62.15 o
  -6  18   7       26.54      114.04    147.64 o
  -5  18   7      182.54      406.09     71.77 o
  -4  18   7      188.43      146.59     56.63 o
  -3  18   7      200.03      114.14     54.73 o
  -2  18   7      255.52      230.57     44.65 o
  -1  18   7      152.32      156.36     46.34 o
   0  18   7       72.02      121.60     37.11 o
   1  18   7       39.07       77.33     62.39 o
   2  18   7       24.74      -13.00     37.63 o
  -7  19   7       12.42      -71.25     96.44 o
  -6  19   7       84.86      159.53     53.93 o
  -5  19   7        0.34       -6.72     49.40 o
  -4  19   7       18.99       -6.46     68.19 o
  -3  19   7      198.15      404.17     51.87 o
  -2  19   7        0.41       88.51     38.68 o
  -1  19   7        0.28       12.87     72.04 o
   0  19   7       24.88      -36.43     36.43 o
   1  19   7       75.86       26.33     39.23 o
   2  19   7       88.21      187.90     61.64 o
  -7  20   7       84.15     -107.37    107.37 o
  -6  20   7       49.54       72.88     55.20 o
  -5  20   7       12.96      -75.22     87.56 o
  -4  20   7        0.13      153.44    111.68 o
  -3  20   7       78.53       70.66     49.77 o
  -2  20   7       33.12       52.32     39.99 o
  -1  20   7       42.98       38.31     39.12 o
   0  20   7      134.65      130.33     43.06 o
   1  20   7        2.12       35.31     48.22 o
  -6  21   7      120.62      291.52    132.53 o
  -5  21   7      243.15       90.12     61.24 o
  -4  21   7      562.05      496.76    146.81 o
  -3  21   7       98.67       98.66     63.73 o
  -2  21   7      101.47      111.76     87.11 o
  -1  21   7     1176.20     1230.78    118.50 o
   0  21   7     1494.77     1564.59    131.28 o
   1  21   7       95.40       -8.62     56.34 o
  -6  22   7      269.08       27.17    108.04 o
  -5  22   7       32.58      153.77    113.67 o
  -4  22   7       12.46      -23.86    114.99 o
  -3  22   7      404.40      488.06     76.23 o
  -2  22   7      182.48      199.01     59.25 o
  -1  22   7        7.38       57.03     74.37 o
   0  22   7       37.26      122.80     60.11 o
   1  22   7       70.71      165.70     60.65 o
  -5  23   7      807.89      639.93    111.02 o
  -4  23   7      352.82      536.86    110.36 o
  -3  23   7       40.97       67.09     70.92 o
  -2  23   7     1038.22     1091.31    128.92 o
  -1  23   7      944.38      966.12    120.22 o
  -4  24   7      335.93      404.30    127.59 o
  -3  24   7       24.87      -95.44     95.44 o
  -2  24   7        4.11       31.49     61.70 o
  -1  24   7      288.38      125.27     90.14 o
  -3  25   7        0.54       43.74     82.52 o
  -2  25   7      102.35      169.65     60.43 o
  -8   0   8       20.49       43.19     83.18 o
  -7   0   8      720.89      809.93    157.61 o
  -6   0   8     1861.88     1549.37    226.94 o
  -5   0   8     1981.72     1564.60    221.12 o
  -4   0   8     1255.83     1245.76    191.01 o
  -3   0   8     1646.03     1496.00    204.79 o
  -2   0   8     2020.43     2096.07    185.54 o
  -1   0   8      631.92      795.63    101.95 o
   0   0   8      657.57      637.30     92.34 o
   1   0   8       14.30       91.40     59.48 o
   2   0   8      269.02      282.62    156.25 o
   3   0   8     1386.72     1458.81    193.54 o
  -8   1   8        7.41       49.43     66.43 o
  -7   1   8       48.47      138.29     61.18 o
  -6   1   8       22.23      134.10     53.74 o
  -5   1   8       10.59       58.33     50.31 o
  -4   1   8       42.55       62.65     48.64 o
  -3   1   8       27.46      -26.16     43.25 o
  -2   1   8      221.61      235.93     43.71 o
  -1   1   8      103.53      136.46     38.86 o
   0   1   8      119.96      180.61     34.13 o
   1   1   8       21.63       36.14     33.33 o
   2   1   8       11.66       23.91     39.22 o
   3   1   8        6.38      -17.66     43.09 o
  -8   2   8      176.51      167.73     85.33 o
  -7   2   8      113.08       67.76     54.16 o
  -6   2   8      331.42      391.70    102.41 o
  -5   2   8      885.46      800.08    115.42 o
  -4   2   8       73.62      111.56     52.17 o
  -3   2   8      622.02      700.71     86.84 o
  -2   2   8     1009.16     1033.81     89.25 o
  -1   2   8        1.29       39.29     31.90 o
   0   2   8       68.01      112.96     33.19 o
   1   2   8      394.28      500.72     60.23 o
   2   2   8      430.73      586.12     71.86 o
   3   2   8      462.08      602.52     65.08 o
  -8   3   8       14.53       73.53     72.55 o
  -7   3   8       27.58       67.92     91.60 o
  -6   3   8      312.32      390.11     77.16 o
  -5   3   8       71.53      187.63     62.58 o
  -4   3   8        4.66        8.36     45.82 o
  -3   3   8        0.24       63.28     33.55 o
  -2   3   8      442.90      444.26     70.89 o
  -1   3   8       25.70       18.71     33.03 o
   0   3   8        3.86      -12.20     29.09 o
   1   3   8        3.09       25.12     37.07 o
   2   3   8       12.91       17.78     37.61 o
   3   3   8      744.55      866.60    131.90 o
  -8   4   8      255.06      620.38    168.02 o
  -7   4   8      384.19      329.96     84.31 o
  -6   4   8      103.94      197.67     60.55 o
  -5   4   8       49.82       82.74     67.57 o
  -4   4   8      307.07      398.43     74.89 o
  -3   4   8       55.45      -12.18     36.94 o
  -2   4   8      821.54      779.48     94.73 o
  -1   4   8       40.54       17.54     44.04 o
   0   4   8        3.66       21.30     34.06 o
   1   4   8       59.21       34.06     41.18 o
   2   4   8       50.19       55.18     67.73 o
   3   4   8       16.36       -0.99     68.27 o
  -8   5   8        5.55      220.38    124.61 o
  -7   5   8       67.53      122.59     74.28 o
  -6   5   8       30.15       40.84     52.18 o
  -5   5   8      169.34      285.62    103.62 o
  -4   5   8      269.06      333.97     70.16 o
  -3   5   8      283.61      398.91     76.03 o
  -2   5   8      395.92      322.11     49.95 o
  -1   5   8      197.17      153.98     54.89 o
   0   5   8       24.30       38.34     40.15 o
   1   5   8       21.34       14.30     57.27 o
   2   5   8      176.34      162.18     40.31 o
   3   5   8        1.34      195.19     68.27 o
  -8   6   8      986.41      690.96    192.54 o
  -7   6   8     1184.68     1322.89    137.59 o
  -6   6   8     1069.52     1044.81    125.51 o
  -5   6   8      962.03      864.36    107.21 o
  -4   6   8      754.10      725.33    100.50 o
  -3   6   8       56.87       68.06     28.54 o
  -2   6   8     1470.44     1392.34    105.06 o
  -1   6   8      816.57      803.14     74.30 o
   0   6   8     1411.04     1325.77    119.82 o
   1   6   8     1683.06     1850.37    151.16 o
   2   6   8     1116.41     1213.06     99.91 o
   3   6   8      427.59      646.23     98.09 o
  -8   7   8       89.82      207.79    114.00 o
  -7   7   8       40.89      -36.80    109.63 o
  -6   7   8       61.37       59.62     53.31 o
  -5   7   8       28.24       74.91     49.72 o
  -4   7   8       59.84      130.15     55.39 o
  -3   7   8       21.05       73.88     29.47 o
  -2   7   8        7.69       -8.21     34.05 o
  -1   7   8       22.42      -16.53     40.10 o
   0   7   8       53.39        4.42     32.69 o
   1   7   8       26.39       34.90     34.51 o
   2   7   8      165.31      240.81     44.53 o
  -8   8   8      521.65      741.00    160.40 o
  -7   8   8     1262.39     1257.62    125.95 o
  -6   8   8      320.44      318.60     68.68 o
  -5   8   8      167.44      182.14     78.20 o
  -4   8   8      748.82      756.48    100.95 o
  -3   8   8      156.60      102.84     35.11 o
  -2   8   8      571.29      596.72     60.88 o
  -1   8   8     1192.35     1133.02    106.00 o
   0   8   8     1509.02     1450.69    117.26 o
   1   8   8      237.26      282.90     46.32 o
   2   8   8      115.93      118.33     35.73 o
  -8   9   8       53.04      213.42    131.23 o
  -7   9   8       66.50      116.68     50.42 o
  -6   9   8        1.40      -56.49     56.49 o
  -5   9   8       85.14      217.10     69.69 o
  -4   9   8      143.97      215.84     55.37 o
  -3   9   8        1.75      -17.57     64.72 o
  -2   9   8      377.34      332.82     59.69 o
  -1   9   8      441.21      435.13     63.54 o
   0   9   8      312.07      293.70     47.63 o
   1   9   8       22.10       52.47     51.54 o
   2   9   8        5.44       18.50     70.06 o
   3   9   8        9.57      -63.30    114.00 o
  -8  10   8       53.13      -67.94    107.70 o
  -7  10   8       19.01      110.72     60.99 o
  -6  10   8      131.49      206.59     63.34 o
  -5  10   8       38.63       47.88     87.30 o
  -4  10   8        2.09       -4.03     44.28 o
  -3  10   8        9.65       62.02     33.71 o
  -2  10   8       24.38        3.76     50.48 o
  -1  10   8       34.20      101.72     39.10 o
   0  10   8      402.06      423.36    115.08 o
   1  10   8       44.46       52.67     35.09 o
   2  10   8      279.85      201.91     87.25 o
  -7  11   8        5.95        1.17     47.79 o
  -6  11   8       79.90       85.28     52.76 o
  -5  11   8       49.91       84.59     65.91 o
  -4  11   8       76.83       43.18     43.81 o
  -3  11   8      133.81      168.65     37.01 o
  -2  11   8      263.24      233.52     46.85 o
  -1  11   8       76.21      161.28     44.51 o
   0  11   8       18.83       31.82     34.76 o
   1  11   8       32.54       31.33     38.43 o
   2  11   8      122.64      290.97    132.89 o
  -7  12   8      466.98      707.15    138.69 o
  -6  12   8      134.17      263.80     70.41 o
  -5  12   8      747.40      700.29    110.88 o
  -4  12   8     1262.26     1243.28    125.81 o
  -3  12   8     1236.05     1171.21     97.33 o
  -2  12   8     2332.63     2033.22    143.53 o
  -1  12   8       82.47       64.95     40.26 o
   0  12   8      656.34      500.26    103.14 o
   1  12   8      862.97      618.33     88.99 o
   2  12   8       98.30      -52.03    121.62 o
  -6  13   8       30.81       -4.63     85.62 o
  -5  13   8       26.40      165.86     47.11 o
  -4  13   8       95.92       23.96     77.30 o
  -3  13   8      165.19      111.49     50.70 o
  -2  13   8       52.17       44.24     49.39 o
  -1  13   8       22.08      -38.09     38.09 o
   0  13   8      289.93      225.47     56.38 o
   1  13   8        9.20      -35.62     40.85 o
  -6  14   8      378.41      329.02     55.39 o
  -5  14   8     1054.31     1013.07    104.49 o
  -4  14   8     2294.65     2011.81    162.22 o
  -3  14   8      955.12      728.00     90.93 o
  -2  14   8      200.10      187.60     51.50 o
  -1  14   8       65.23      105.26     47.69 o
   0  14   8      473.30      298.68     56.78 o
   1  14   8      152.33      180.01     78.49 o
  -6  15   8        1.79      -44.74     56.71 o
  -5  15   8      192.35      173.28     52.53 o
  -4  15   8      301.17      434.27     53.95 o
  -3  15   8       30.55       97.47     42.08 o
  -2  15   8       76.70      -32.56     42.57 o
  -1  15   8      101.85      108.75     54.72 o
   0  15   8        7.32       60.05     63.43 o
   1  15   8       20.03       -9.94     78.21 o
  -6  16   8        1.55       -9.48     82.77 o
  -5  16   8       50.99      223.48     47.31 o
  -4  16   8        1.86      166.85     62.25 o
  -3  16   8       11.97       88.37     60.37 o
  -2  16   8       96.85      128.85     42.07 o
  -1  16   8       67.80       31.43     44.08 o
   0  16   8        0.68      -11.20     41.40 o
  -6  17   8      513.79      308.59     72.45 o
  -5  17   8      148.94       25.00     98.22 o
  -4  17   8       56.43       32.32    113.14 o
  -3  17   8       78.70      149.62    117.65 o
  -2  17   8        0.47      -24.45     49.46 o
  -1  17   8      293.92      230.37     87.10 o
   0  17   8       45.44        8.94     44.21 o
  -5  18   8      241.01      214.18    149.79 o
  -4  18   8      779.28      398.67    113.01 o
  -3  18   8      480.49      537.46     82.52 o
  -2  18   8       99.55      113.62     49.17 o
  -1  18   8      161.17      146.94     50.19 o
   0  18   8      424.28      427.29     82.35 o
  -5  19   8       92.98      208.45    120.96 o
  -3  19   8       12.14       70.07     60.69 o
  -2  19   8        8.80      -56.51     88.15 o
  -1  19   8        6.23        3.61     94.13 o
  -2  20   8      733.78      586.00    103.36 o
  -1  20   8      523.81      487.28     72.99 o
  -2  21   8      113.38      222.52     62.85 o
  -1  21   8       30.03      262.80     71.91 o
  -2  22   8       63.46      -17.23     98.43 o
  -6   1   9      115.60       87.00     54.14 o
  -5   1   9      149.36      198.74    102.36 o
  -4   1   9       66.19       52.84     51.37 o
  -3   1   9       13.02      144.41     76.68 o
  -2   1   9       42.45       54.21     37.48 o
  -1   1   9      180.59      124.66     37.26 o
   0   1   9      141.44      169.81     49.79 o
  -6   2   9      109.03      145.24     58.43 o
  -5   2   9        6.40       80.40     60.67 o
  -4   2   9       50.28      127.96     55.32 o
  -3   2   9       97.73      133.32     58.92 o
  -2   2   9        0.80      -33.67     33.67 o
  -1   2   9       45.89      107.56     51.08 o
   0   2   9       19.06      129.79     44.25 o
   1   2   9      101.16       85.50     71.91 o
  -6   3   9      694.30      707.01     97.53 o
  -5   3   9      144.85      232.28     53.31 o
  -4   3   9       90.68       39.31     53.55 o
  -3   3   9      374.24      308.48     75.26 o
  -2   3   9     1323.83     1154.54     91.54 o
  -1   3   9        8.70       59.85     45.68 o
   0   3   9       28.79      107.66     49.78 o
   1   3   9      200.94      349.62     78.87 o
  -6   4   9       84.04      175.34     57.21 o
  -5   4   9      134.27      118.33     68.50 o
  -4   4   9        1.92       -9.23     50.24 o
  -3   4   9      143.73      118.71     64.17 o
  -2   4   9       13.49       31.65     36.80 o
  -1   4   9       44.91      141.42     43.78 o
   0   4   9       45.56      165.42     41.54 o
   1   4   9       84.24      161.72     73.24 o
  -6   5   9       41.37      155.32     50.89 o
  -5   5   9      180.24      391.44     73.44 o
  -4   5   9      229.39      237.84     58.86 o
  -3   5   9        1.80      -29.93     48.32 o
  -2   5   9      224.32      137.49     56.94 o
  -1   5   9       12.18        5.66     40.00 o
   0   5   9      388.85      515.21     58.81 o
   1   5   9      133.85      141.21     60.63 o
  -6   6   9       13.91       73.20     83.82 o
  -5   6   9      295.28      292.06     66.39 o
  -4   6   9       23.30       88.00     56.87 o
  -3   6   9       61.53       83.39     52.39 o
  -2   6   9      148.26      123.01     65.01 o
  -1   6   9        0.41       46.42     48.19 o
   0   6   9       70.62       95.34     62.01 o
   1   6   9       37.57      113.28    126.10 o
  -6   7   9        4.07       14.49     67.44 o
  -5   7   9      135.54      162.67    112.39 o
  -4   7   9      192.04      304.67     64.07 o
  -3   7   9       16.02      -27.51    110.49 o
  -2   7   9        2.82       25.15     45.51 o
  -1   7   9        2.25       15.51     50.15 o
   0   7   9        3.66       81.35     60.75 o
   1   7   9        1.29       67.54     63.22 o
  -6   8   9        0.77       64.75     75.06 o
  -5   8   9        3.43       26.66     99.20 o
  -4   8   9        1.55      158.66     80.86 o
  -3   8   9      360.06      350.37     66.65 o
  -2   8   9       12.83      118.24     46.92 o
  -1   8   9       74.77      103.06     61.97 o
   0   8   9        9.55      140.15     54.16 o
  -6   9   9       72.90       13.59    106.05 o
  -5   9   9      171.38      146.81     64.67 o
  -4   9   9       49.38       95.62     49.66 o
  -3   9   9       15.25       71.49     48.99 o
  -2   9   9      394.57      340.05     57.33 o
  -1   9   9      279.46      227.38     43.45 o
   0   9   9      563.10      490.47     55.39 o
  -5  10   9        2.55      142.06     57.35 o
  -4  10   9        3.55      124.91     48.12 o
  -3  10   9       20.40      174.28     67.44 o
  -2  10   9        0.63       36.90     39.64 o
  -1  10   9       29.60       30.57     39.91 o
   0  10   9        3.97       35.81     90.80 o
  -5  11   9       88.00      146.91     51.37 o
  -4  11   9      233.73      272.85     61.13 o
  -3  11   9      252.99      291.94     72.12 o
  -2  11   9       41.65       80.15     38.26 o
  -1  11   9      542.26      626.68    103.97 o
  -5  12   9       43.75      154.85     52.57 o
  -4  12   9        6.76       46.59     51.06 o
  -3  12   9       40.03      127.29    110.52 o
  -2  12   9      219.32       63.08    123.90 o
  -1  12   9      135.65      320.76     52.65 o
  -5  13   9      322.16      530.73     89.48 o
  -4  13   9       76.96       25.46     67.98 o
  -3  13   9        0.40       38.49     66.15 o
  -2  13   9       24.04       92.37     90.12 o
  -1  13   9        0.50     -132.40    174.32 o
  -5  14   9        8.70       42.75     78.54 o
  -4  14   9       24.88      206.86     69.11 o
  -3  14   9      145.32      176.17    169.34 o
  -2  14   9      147.09        9.27     61.40 o
  -1  14   9       26.27      -89.48     89.48 o
  -5  15   9      248.71      269.76     83.18 o
  -4  15   9      703.26      745.31    141.18 o
  -3  15   9      245.57      347.64    106.05 o
  -2  15   9      170.34      -84.81    208.78 o
  -4  16   9       78.86       86.16    107.70 o
  -2  16   9       10.08      159.73     88.81 o
  -2   1  10       37.13       84.84     97.10 o
  -2   2  10       12.93      117.98     97.76 o
  -3   4  10       75.63      -34.47     96.44 o
  -3   5  10      284.79      229.66     88.48 o
 
